# Supplementary material for: Cancer cachexia induces senescent reprogramming of brown adipose tissue and pro-cachectic S100A9 secretion by adipocytes
Source: Cell Death Dis. 2026 May 2;17(1):584. doi: 10.1038/s41419-026-08806-x (PMC13280486; doi:10.1038/s41419-026-08806-x)
Supplement: Supplementary file 3 — Proteomics data [file 41419_2026_8806_MOESM3_ESM.xlsx]

## Sheet: BAT secretome
N: -Log Student's T-test p-value CAC_CTR	N: Student's T-test q-value CAC_CTR	N: Student's T-test Difference CAC_CTR	T: PG.Genes
4.81776	0	3.50955	Retnlg
4.55633	0.0213333	1.58206	Qsox1
4.44077	0.027	3.54839	S100a9
4.15441	0.0336	3.29379	Apcs
3.9836	0.0525714	3.41013	S100a8
3.66725	0.0853333	2.4694	Chil3
3.41989	0.105538	-1.08984	Mgam
3.27731	0.110667	3.95272	Ltf
2.93699	0.11696	3.17657	Ngp
3.21752	0.123	1.2677	Apob
2.7864	0.143097	1.09176	Lyz2
2.73452	0.146471	-1.02134	Igsf8
2.82159	0.150286	1.25967	Rnase4
2.64157	0.1533	1.72941	Necap2
2.5456	0.15775	1.00779	Ttc1
2.6081	0.158381	-2.27582	Sult1a1
2.44515	0.169673	-3.88306	Mrpl23
2.47855	0.169725	-1.01702	Abhd5
2.28919	0.171636	1.74711	Nfib
2.28123	0.172462	1.88351	Lrg1
2.17684	0.174553	1.17032	Lire1
2.30871	0.175	1.68919	Itih3
2.15478	0.176948	1.21187	Rnf123
2.429	0.177	-1.95347	Phgdh
2.17777	0.177783	-1.05181	Pef1
2.1846	0.178697	1.14803	Micos13
2.40961	0.178897	3.45366	Mfge8
2.08674	0.179477	-1.30742	Ttr
2.20985	0.180186	2.6484	Hp
2.09109	0.183038	1.32349	Fbln5
2.09432	0.184388	1.21335	Skiv2l
2.04372	0.185217	1.51132	Fga
2.10917	0.186667	2.74365	Spp1
2.05353	0.187604	1.04457	Sorbs2
2.09493	0.18804	1.29071	Cdc42bpa
1.97268	0.203634	-1.54172	Ywhaz
1.94872	0.205176	1.35846	Eif1
1.94944	0.206696	3.47839	Tmco1
1.98141	0.208544	1.63808	Pla2g7
1.91499	0.218514	2.90912	Wfdc18
1.91892	0.219739	1.03769	Plin5
1.9079	0.223518	3.24932	Ptcd3
1.86123	0.227273	3.15008	Mrpl19
1.83596	0.232422	5.30216	Wfdc2
1.82595	0.233098	4.3482	Nnt
1.72933	0.257613	-1.12135	Lgals3bp
1.69823	0.260727	1.12171	Alpl
1.68856	0.261743	4.62247	Lcn2
1.70556	0.262984	1.40223	Fgb
1.70722	0.263188	2.63492	Stau1
1.65751	0.266	1.1098	Ambp
1.68144	0.26664	1.12992	Ptp4a1
1.64997	0.269093	1.78207	Orm2
1.64164	0.272774	1.12577	Rps29
1.61017	0.283788	1.37464	Serpina3n
1.61233	0.284018	-1.45143	Col1a1
1.59495	0.285573	-1.01926	Prune2
1.58331	0.290319	1.03033	Drg2
1.57892	0.290788	2.83764	Srsf10
1.57356	0.291656	2.98721	Fcgbp
1.54881	0.303216	-2.65839	Emc2
1.53191	0.304496	1.17484	Acta2
1.50061	0.308887	-1.23002	Ighv7-3
1.48145	0.319082	1.34013	Fgg
1.4761	0.324257	-1.32705	Gan
1.37343	0.32548	1.29277	Zfand2b
1.43787	0.325645	1.02368	Hmox1
1.45904	0.326505	1.75614	Rad21
1.36522	0.327821	1.78807	Vti1a
1.42287	0.327835	1.5665	Mpp7
1.37914	0.329191	4.14941	Igfbp5
1.38099	0.329744	-1.47763	Npr3
1.33642	0.329747	1.27451	Prpf4
1.3815	0.330169	3.69886	Itih4
1.35965	0.330456	-1.33117	Pde4d
1.34162	0.330741	-3.35722	Fabp1
1.40638	0.331084	2.31467	Tjp2
1.40936	0.331913	1.07254	Mmp3
1.34791	0.334852	3.21543	Clca3a2
1.3179	0.336132	3.22114	Camp
1.32109	0.336288	1.14887	Orm1
1.38386	0.336299	1.41935	Actg1
4.61302	0	0.494318	Ppme1
4.11063	0.05	0.742795	Lamtor2
3.96789	0.0655	-0.357508	Tuba1c
3.50817	0.1052	0.316893	Msi2
3.4679	0.106182	0.891218	Fn1
3.02552	0.109565	0.530149	Efemp1
3.32911	0.114	0.452387	Creg1
3.45082	0.114333	0.49972	Gimap4
3.02555	0.114545	0.552978	Inpp1
3.19554	0.115765	0.457025	Gusb
2.9673	0.119833	-0.942025	Sec24b
3.02697	0.12	0.822767	Naa25
3.0282	0.126	0.284402	Eef1e1
2.90291	0.127077	0.558023	Mycbp
3.06448	0.127579	0.238943	Magoh
3.08022	0.134667	0.75481	Ybx2
2.78582	0.138625	0.20201	Acat2
2.85842	0.140148	0.686511	Cdc5l
2.76577	0.140848	0.936882	Ubqln2
2.72287	0.142286	0.486859	Atp6v1g1
2.80356	0.1436	0.417321	Hnrnpl
2.8197	0.145103	0.735093	Grcc10
2.57918	0.146696	0.372476	Ank2
2.70332	0.147333	0.399915	Hcfc1
2.68492	0.147676	0.427372	Tagln2
2.59511	0.1488	0.982137	Cbx3
2.59911	0.152182	0.259226	Cap1
2.65227	0.153231	0.867515	Vps28
2.56598	0.153532	0.370459	Atp6v1d
2.60488	0.154698	0.807146	Psmg1
2.65466	0.155579	-0.208566	Psmb8
2.51713	0.15616	0.664038	Impa2
2.61836	0.158146	0.466394	Gpihbp1
2.52425	0.159347	-0.48374	Sntb1
2.47506	0.166462	0.859903	Cask
2.46826	0.166943	0.234709	Chchd4
2.2778	0.1695	0.554159	Sub1
2.30694	0.17027	0.994648	Naa20
2.27837	0.171038	0.256707	Etf1
2.37133	0.171262	0.358474	Hmbs
2.29081	0.171632	-0.395632	Ppfia4
2.44672	0.171704	0.437721	Apex1
2.32298	0.171831	0.718315	Ppat
2.30817	0.172603	-0.317123	Rida
2.17618	0.172716	0.82117	Rps21
2.29725	0.172747	-0.955603	Snx4
2.1707	0.172792	0.598527	Ly6c1
2.24571	0.173253	0.551344	Lrrc59
2.32708	0.173429	0.246914	Pcbp2
2.38969	0.173806	0.615156	Btf3l4
2.37221	0.173938	0.873272	Rps28
2.3951	0.175082	0.382861	Stip1
2.33162	0.17513	0.425761	Myl12a
2.14934	0.175143	0.299139	Ciao2a
2.246	0.175366	0.434917	Ppp1r8
2.35369	0.175701	0.278191	Adk
2.33916	0.176	0.631977	Tprkb
2.24726	0.176049	0.618635	Hspbp1
2.36064	0.176061	0.618543	Cmc1
2.41746	0.17614	0.343353	Smpdl3a
2.17732	0.17643	0.446078	Dnajc8
2.23038	0.176667	0.83777	Pctp
2.37258	0.176698	0.408663	Pcdh1
2.18412	0.176711	0.397804	Gbp6
2.17928	0.177011	0.72965	Cox6b1
2.39598	0.178	0.421454	Ppid
2.21754	0.1792	0.256188	Kars1
2.20311	0.179816	0.357238	Hnrnpa2b1
2.39829	0.18	0.719132	Thbd
2.19062	0.180727	0.681622	Timm8b
2.08689	0.18117	0.422318	Sugt1
2.08733	0.182895	0.437409	Pa2g4
2.07052	0.18363	0.889783	Crip1
2.0511	0.185416	0.899309	Top2b
2.04992	0.185789	0.733577	Timm8a1
2.09477	0.186196	-0.829726	Rbp4
2.05335	0.186536	-0.337651	Cpq
2.0579	0.186618	0.951216	Ighv1-15
2.09832	0.18752	0.297512	Hk2
2.05878	0.18833	0.273887	Chordc1
2.02459	0.195043	0.518191	Mrrf
2.02552	0.19631	0.223756	Gpd1l
2.0033	0.197213	0.418045	Ap2m1
2.00501	0.197488	0.503825	Mylk
2.00786	0.198733	0.459299	Lsm3
1.99948	0.198992	0.266559	Pdap1
2.0079	0.200403	0.308544	Ranbp2
2.00855	0.201593	0.272359	Ahsa1
1.97184	0.202091	0.3423	Hnrnpab
1.976	0.203845	0.200263	Capza1
1.97434	0.203969	0.853627	Nhej1
1.97767	0.204094	0.901411	Tstd3
1.97967	0.205701	0.298316	Rdx
1.95771	0.206165	0.88902	Tppp
1.98127	0.206889	0.304373	Bola2
1.95213	0.207343	0.578473	Csrp1
1.98256	0.207968	0.504049	Lrrc47
1.92893	0.21454	0.354639	Septin10
1.91532	0.220086	0.47648	Septin9
1.90413	0.220528	0.268765	Fam136a
1.90573	0.221203	0.495022	Rabggta
1.9078	0.221944	-0.851288	Ighv1-81
1.89834	0.222124	0.589649	Casp8
1.87835	0.22488	0.113625	Macf1
1.88667	0.225469	0.332006	Arfip1
1.87201	0.225722	0.534369	Api5
1.88174	0.225772	0.276908	Rprd1b
1.88836	0.225781	0.242414	Coa7
1.88242	0.225865	0.235696	Eif4e
1.86899	0.227289	0.235975	Nhlrc3
1.86406	0.227765	-0.799817	Hltf
1.85229	0.228205	0.107772	Akt2
1.85051	0.22828	0.357534	Hnrnpa3
1.85231	0.229677	0.337053	Celf1
1.82279	0.229714	0.655329	Lpl
1.82356	0.229916	0.563466	Gas1
1.81996	0.230627	0.840251	Zzef1
1.81514	0.230713	0.325352	Hnrnph2
1.80731	0.230828	0.220111	Atp6v1f
1.81247	0.230884	0.705677	Osbpl9
1.82423	0.230988	0.168767	Ube2i
1.8396	0.23135	0.43459	Abhd10
1.80873	0.231908	0.326927	Clic1
1.84399	0.231949	0.668381	Txndc17
1.82551	0.232024	0.384602	Hnrnpdl
1.81534	0.232071	0.243024	Hnrnpd
1.84012	0.232528	0.297595	Khsrp
1.83091	0.233333	0.990772	Prorsd1
1.82757	0.233693	0.333159	Vps35
1.79062	0.236709	0.434309	Eif2b2
1.78419	0.238909	-0.707387	Pcolce
1.77385	0.239017	0.296626	Pgm2
1.77648	0.240067	-0.993419	Igha
1.77733	0.241424	0.295773	Impdh2
1.76256	0.245222	-0.594734	Mcat
1.75676	0.24758	-0.887913	Actb
1.74935	0.251868	-0.740398	Ighg2c
1.74256	0.254689	0.755048	Ngly1
1.73654	0.256478	0.587251	Sdhaf2
1.72793	0.256492	-0.997811	Fmr1
1.72463	0.256574	0.259452	Flad1
1.72252	0.256974	0.156843	Qdpr
1.73	0.258249	0.478771	Nup85
1.69789	0.259739	0.586379	Atpaf1
1.71586	0.260526	0.234844	Erh
1.70085	0.260832	0.195615	Cdc37
1.70187	0.260857	0.441424	Nasp
1.70291	0.261333	0.501411	Tagln
1.7051	0.261856	0.318125	Serpinb9
1.6926	0.26298	0.384614	Bag5
1.68859	0.263045	0.528673	Hpdl
1.70917	0.263707	0.171548	Psme2
1.6609	0.265164	0.220339	Hnrnpk
1.68119	0.265608	0.367897	Caprin1
1.67713	0.265806	0.256375	Atp6v1e1
1.67844	0.266029	0.649588	Snrpe
1.66134	0.266415	0.302086	Syncrip
1.66607	0.266838	0.539436	Ppp1r12a
1.66166	0.267223	0.5057	Pnpla8
1.66636	0.268115	-0.275191	Myh9
1.66972	0.268367	-0.499252	Tubb2a
1.66682	0.269404	0.323442	Sparcl1
1.63796	0.26952	-0.80033	Rab3a
1.63904	0.270127	0.764453	Ndufs4
1.65013	0.270344	0.295848	Hspa4l
1.64002	0.271105	0.296583	Tbc1d4
1.64119	0.272349	-0.609364	Acad8
1.63037	0.27373	0.645164	Nfia
1.62581	0.276197	0.47885	Eif2b5
1.61616	0.282196	0.49523	Acp1
1.60941	0.282837	-0.825311	Nid2
1.60682	0.284439	-0.54587	Mrpl4
1.5986	0.285724	0.31802	Ddx39b
1.60333	0.285747	0.87754	Parvb
1.59281	0.285804	-0.709104	Acads
1.59906	0.286078	-0.216636	Memo1
1.59102	0.286322	0.408513	Hdgfl3
1.60026	0.28633	0.683794	C3
1.58926	0.28643	-0.775187	Coq7
1.59537	0.286558	0.297067	Nisch
1.58329	0.289105	0.306558	Clta
1.58113	0.290017	0.188704	Metap2
1.57793	0.290579	0.626611	Gbp9
1.57551	0.291358	0.614556	Kng2
1.56779	0.293724	0.335199	Farsb
1.56877	0.29422	0.257863	Setd3
1.55882	0.300032	0.417065	Aebp1
1.53067	0.301379	-0.466912	Enpp5
1.52872	0.301557	-0.348507	Cmpk2
1.54141	0.301898	-0.448747	Camk2d
1.53119	0.302354	-0.382036	Parp3
1.52682	0.302829	-0.459427	Pygb
1.54323	0.30283	0.539266	Scly
1.54166	0.302913	0.317694	Arhgdib
1.53123	0.303521	0.748409	Arpc5l
1.54341	0.303698	0.559612	Chchd1
1.55022	0.303791	0.791922	B4galt1
1.54653	0.304255	0.30095	Eef1d
1.5507	0.304371	0.809633	Ist1
1.53478	0.304482	0.816367	Stmn1
1.52193	0.304634	0.473828	Slc12a2
1.53565	0.304984	0.991307	Fermt3
1.52294	0.304985	-0.438499	Alb
1.50604	0.307	0.799374	Psip1
1.50994	0.307052	0.24668	Ppp1cc
1.51757	0.307128	0.26442	Iars1
1.50742	0.307262	0.40647	Cfl1
1.51018	0.307955	0.352355	Bles03
1.51372	0.308045	0.58125	Ppp1r2
1.51142	0.30806	0.483764	Col18a1
1.50185	0.308277	0.300461	Cars1
1.5022	0.308703	0.745904	Rpl29
1.48831	0.316432	0.288204	Ttc23l
1.49035	0.317174	-0.719661	Serpinh1
1.48884	0.317415	-0.652258	Gcdh
1.47523	0.321201	0.408901	Hnrnpc
1.47569	0.322184	0.373184	Ap1s1
1.47597	0.323103	0.672383	Igkv14-111
1.4682	0.323524	-0.261767	Hprt1
1.4698	0.323551	-0.685598	Psat1
1.47016	0.324493	-0.971018	Chchd7
1.43781	0.324577	0.403881	Ppa1
1.37571	0.325057	0.555262	Lipa
1.37213	0.32527	0.515821	Chchd10
1.37469	0.325326	-0.613902	Wdr47
1.37783	0.325577	-0.43137	Hspa12a
1.37665	0.325584	0.378907	Ciao3
1.37232	0.326186	0.671726	Mcrip2
1.42565	0.326217	0.201135	Dnm1l
1.44022	0.326252	0.649151	Trarg1
1.43833	0.32631	0.392301	Shc1
1.3787	0.32651	0.759206	Tha1
1.42684	0.326543	0.895816	Cd14
1.36906	0.326902	0.712851	Cnot1
1.42727	0.327051	0.23343	Glul
1.44027	0.327336	0.274971	Khdrbs3
1.43539	0.327359	-0.609137	Rcn1
1.45919	0.327444	0.469449	Mrpl40
1.37901	0.327448	-0.19518	Prkacb
1.42812	0.327498	0.307901	Gpd1
1.46086	0.327721	0.541664	Nectin2
1.44584	0.327838	-0.533774	Cdc123
1.37911	0.328392	0.300046	Eif4h
1.44061	0.328427	0.730897	Aspg
1.44631	0.328527	-0.14908	Psma5
1.42815	0.328555	0.252451	Sec14l4
1.43238	0.32886	0.443345	Hmgb1
1.44106	0.328923	-0.253145	Akr1b8
1.43118	0.328935	0.559811	Sema7a
1.42115	0.328975	0.716412	Stoml2
1.4291	0.329113	0.367672	Hint1
1.3801	0.329252	-0.405053	Utrn
1.44351	0.329275	0.728245	Gk
1.44661	0.32941	0.179064	Gspt1
1.44752	0.329605	0.241868	Arpc4
1.33806	0.329615	0.402472	Pecam1
1.45091	0.329677	-0.891935	Prg2
1.41673	0.329799	0.330206	Lpin1
1.34026	0.329836	0.379538	Mtpn
1.36118	0.329872	0.384813	Cnot3
1.33866	0.329926	-0.742187	Rdh11
1.40636	0.330235	0.638461	Igfals
1.33484	0.330247	0.872918	Gmpr
1.4148	0.33042	0.320072	Rpl30
1.45209	0.330441	0.481191	Sdhaf4
1.34064	0.330489	0.180171	Gmppb
1.44888	0.330644	-0.287817	Acss2
1.4173	0.33065	0.163621	Rpl37a
1.38179	0.330702	0.596853	Fbp2
1.44764	0.33073	-0.466079	Idh2
1.33355	0.330827	0.561305	Myh11
1.41169	0.331162	0.487383	Samhd1
1.34235	0.331465	-0.402606	Coq6
1.35257	0.331584	-0.473503	Tmlhe
1.38194	0.331672	-0.813203	Abcd3
1.35382	0.331736	-0.314518	Ndufaf7
1.35637	0.331834	0.27184	Akap1
1.35503	0.331835	0.984057	Phka1
1.40767	0.331901	0.421097	Cab39
1.40203	0.332234	0.331296	Actn1
1.34258	0.332354	0.681011	Slc12a7
1.3567	0.332432	0.521941	Ik
1.38258	0.332647	-0.731817	Sumf1
1.39958	0.332736	0.173972	Rpl12
1.34307	0.332742	0.604028	Th
1.34336	0.333531	0.413689	Aimp2
1.38273	0.333628	0.876505	Serpina10
1.32945	0.334016	0.362405	Adprh
1.34401	0.33413	0.692415	Arhgap17
1.34599	0.334446	0.742525	Mbnl1
1.3445	0.334472	0.74703	Uros
1.38281	0.334615	-0.89146	Colgalt1
1.34647	0.334866	0.195769	Coro1c
1.38308	0.335347	0.453046	Irf3
1.32591	0.335429	0.545403	Emd
1.39448	0.335523	-0.343795	Bgn
1.38372	0.335679	-0.262862	Mvp
1.32659	0.335844	0.416958	Tmem79
1.39282	0.335927	0.518867	Ostf1
1.31828	0.336286	0.148028	Sec23a
1.32266	0.336486	-0.596972	Il1rap
1.32152	0.336629	0.361546	Ado
1.38905	0.336655	0.382063	Lamtor4
1.32354	0.336663	-0.291998	Sort1
1.38565	0.336793	0.690595	S100a6
1.38429	0.336946	0.449901	Pla2g15
1.31643	0.337005	0.429846	Pdxdc1
1.3183	0.337146	0.538143	Nop58
1.38959	0.33735	0.507696	Luc7l
1.38592	0.337807	0.340908	Tgoln1
1.31853	0.337887	-0.486255	Ighg2b
1.38635	0.338441	0.25505	Lsm2
1.30974	0.339878	0.901355	Exoc4
1.30631	0.340423	-0.474775	Fyn
1.30569	0.340553	0.287889	Gmfb
1.30698	0.340616	0.763323	Ddx46
1.30364	0.34101	0.810272	AK157302
1.3043	0.341113	0.321268	Camk1
1.29874	0.343454	1.49558	Rnf19a
1.30084	0.343681	0.34831	Psme3
1.2838	0.34372	0.469065	Srp72
1.29467	0.344138	0.318643	Naa10
1.29889	0.344159	0.545352	Nans
1.28848	0.344302	0.498955	Mrpl46
1.2913	0.344373	-1.42101	Tmem120a
1.29365	0.344443	0.24245	Hspa8
1.29597	0.344455	-0.629619	Rheb
1.29019	0.344479	-0.650063	Mcpt4
1.28407	0.344551	0.315867	Rps17
1.29162	0.344796	-0.610942	Rtn4ip1
1.28122	0.344827	0.779419	H2az1
1.28917	0.345034	0.673587	Tor1aip1
1.28639	0.345039	0.246949	Hsph1
1.28432	0.345385	1.48229	Nucks1
1.27469	0.35045	-0.424054	Txndc5
1.27517	0.350878	0.400867	Gstm7
1.27293	0.351045	0.27458	Cotl1
1.27044	0.352152	0.680209	Mob1b
1.26293	0.353471	0.350337	Tbc1d13
1.26457	0.353515	0.682846	Rilpl1
1.26573	0.353957	0.161243	Lzic
1.26334	0.353972	0.346207	Dkc1
1.26466	0.354255	0.268305	Flnb
1.26577	0.354645	0.329579	Ubfd1
1.26689	0.354755	0.361318	Fam98b
1.258	0.357262	0.52653	Larp4
1.2538	0.35788	0.23747	Cluh
1.25146	0.358439	1.45672	Them4
1.25383	0.35871	-0.215597	Rpl15
1.24958	0.358814	0.94606	Ccdc69
1.25062	0.358876	-0.540091	Cdc42ep4
1.25472	0.358912	0.440495	Srsf11
1.25501	0.359497	0.509398	Aldoa
1.24107	0.360009	0.502841	Itih1
1.24707	0.360366	-0.562968	Pgrmc1
1.24109	0.360505	0.175306	Sf3b3
1.23859	0.361121	0.741687	Nde1
1.24715	0.361193	-0.662246	Cyb5a
1.2411	0.361318	-0.272594	Myh10
1.24543	0.361434	0.357866	Atg3
1.2415	0.361566	0.500984	Umps
1.24388	0.36185	0.644091	Arglu1
1.242	0.361959	0.457904	Dazap1
1.24274	0.361982	0.28457	Gcat
1.23722	0.362103	0.792806	Rpl23a
1.23194	0.366375	0.441236	Rgs7
1.23065	0.367047	0.150261	Capza2
1.22959	0.367244	1.51722	Mapkapk2
1.22567	0.370803	0.324551	Uba6
1.21146	0.379284	-2.03417	Abcb10
1.20997	0.379547	-1.04253	Sncg
1.21147	0.380114	-0.523511	Mindy2
1.21196	0.380649	0.270372	Gda
1.21522	0.380867	0.511522	Stard5
1.2122	0.381248	0.219334	Lcp1
1.20702	0.381287	-0.640595	Esyt1
1.1979	0.381598	0.487264	Grn
1.20269	0.381685	0.168975	Eif3i
1.21226	0.382088	-1.7302	Mrps10
1.19804	0.382201	0.245936	Impa1
1.20295	0.382398	0.214502	Ubap2l
1.20389	0.382542	0.578041	Rbm8a
1.1987	0.382798	2.37633	Gcc2
1.21227	0.382932	0.908206	Cul4a
1.19917	0.383071	-0.765895	Parp12
1.18993	0.383175	0.239626	Ctsa
1.19277	0.383263	0.262889	Wdr1
1.19384	0.383338	0.685367	Mrps35
1.19987	0.383345	-0.363034	Amy1
1.19029	0.383747	-0.445995	Tubb5
1.19497	0.383846	0.527921	Uchl5
1.194	0.384153	0.209515	Arpc2
1.19038	0.384321	-0.446542	S100a11
1.1815	0.390311	0.457583	RTRAF
1.17483	0.395329	-0.373129	Epb41l2
1.17304	0.395941	0.978311	Glg1
1.15895	0.396929	0.274026	Arpc5
1.1615	0.397236	0.419156	Tcea1
1.15996	0.397263	0.692685	Thyn1
1.16027	0.397655	0.334518	Fbl
1.16325	0.397824	0.357128	Ccar2
1.16152	0.397947	-0.481856	Ahnak
1.15559	0.39808	0.246693	Ipo9
1.15635	0.398173	0.878832	Triobp
1.16408	0.398303	0.447419	Osbpl11
1.16478	0.398743	0.130021	Hdlbp
1.16154	0.398759	-0.508471	Bckdha
1.15647	0.398976	0.160462	Eif2s3x
1.1537	0.39915	0.530108	Ankfy1
1.16919	0.399308	-0.116374	Psmc2
1.15015	0.399339	-0.760548	Gp5
1.15092	0.399385	1.38835	Cpb2
1.14827	0.399421	0.322715	Fuom
1.16499	0.399424	-0.495944	Pdha1
1.1474	0.399541	0.368889	Commd3
1.14851	0.399857	-0.493801	Fdxr
1.16936	0.39995	0.668254	Cdh13
1.15143	0.4	0.337243	Sart3
1.16504	0.400247	-0.798098	Ces1f
1.16555	0.400438	-0.0576944	Akr1b10
1.10697	0.400819	-0.450401	Gstt1
1.10579	0.400889	-0.51442	Serpina1b
1.1658	0.401101	0.230105	Rps12
1.10759	0.401201	1.01621	Aldoart1
1.1096	0.401507	0.791946	Afg1l
1.1425	0.401572	0.775979	Adh7
1.16696	0.401663	-0.491316	Slc27a1
1.1081	0.401766	-0.526325	Acsm3
1.13708	0.40179	1.38043	Igkv4-63
1.10989	0.401822	0.138928	Nhlrc2
1.10851	0.401899	0.259277	Armc1
1.1427	0.401921	0.264702	Sf3a3
1.16586	0.401934	-0.530062	H6pd
1.1364	0.402012	0.498686	Acat1
1.13787	0.402058	1.23556	Vwf
1.11227	0.402073	-0.476879	Mrpl30
1.13587	0.402078	0.315114	Gmps
1.14366	0.402107	0.684531	Cfh
1.11054	0.402262	0.343744	Anp32e
1.13327	0.402354	0.335228	Oxld1
1.11101	0.402397	0.450166	Rpl35
1.13867	0.402445	0.691738	Fbxo3
1.12971	0.402621	-0.354543	Ccdc93
1.10857	0.402626	-0.360254	Tubg1
1.14388	0.402632	0.235841	Nherf1
1.1306	0.402656	0.620979	C4b
1.11493	0.402662	0.846481	Pxn
1.11229	0.402808	0.421437	Mmrn2
1.1394	0.402849	0.473342	Mtres1
1.11293	0.40285	0.444875	Aven
1.11398	0.40298	0.273115	Cmpk1
1.1405	0.403098	0.281229	Psap
1.13329	0.403129	-0.829826	Chdh
1.1344	0.403188	0.334355	Hars1
1.10354	0.403327	0.533518	Sbds
1.11528	0.40333	0.298986	Dcun1d1
1.13065	0.403426	0.291744	Lsm7
1.13114	0.403441	0.207159	Eif3d
1.1262	0.403493	0.214928	Septin7
1.13349	0.403714	0.926481	Vdac3
1.11586	0.403793	-0.201027	Bag6
1.13165	0.403869	0.234124	Ppp4r2
1.1015	0.40395	0.413079	Prune1
1.10103	0.403993	0.18782	Babam2
1.1162	0.404229	0.311886	Clic4
1.12663	0.404258	-0.443969	Atl3
1.125	0.404408	0.306853	Eloc
1.12076	0.404434	0.757942	Nudcd2
1.11684	0.404452	0.427361	Cul1
1.10161	0.404486	-0.54482	Cd248
1.12705	0.404691	0.597265	Arl3
1.117	0.404876	-0.316981	Csf1r
1.12739	0.405019	-1.40577	Col1a2
1.12084	0.405034	-0.301215	Cltc
1.11713	0.405524	-0.615158	Rcn2
1.12197	0.405579	-0.237969	Napa
1.09798	0.405695	-1.05917	Armh1
1.12248	0.405725	2.27061	Git1
1.12094	0.405794	-0.474392	Golga5
1.11728	0.406048	0.135911	Vps45
1.09819	0.406124	0.6903	Apoo
1.11793	0.406291	0.176071	Txnl1
1.09539	0.407264	0.286378	Eif4a3
1.09442	0.407534	-1.18237	Serpina1c
1.08906	0.408883	0.719073	Cox7a1
1.08944	0.409172	-0.400984	Plaat3
1.09083	0.409387	0.717531	Ndufs6
1.09099	0.409743	0.284585	Pdcl3
1.08957	0.409891	-1.30628	Ppfibp1
1.08378	0.41242	0.435963	Vasp
1.0787	0.413428	0.488558	Polr2g
1.07938	0.414069	0.807957	Clu
1.07943	0.41479	0.336837	Hcls1
1.08091	0.414827	0.255749	Prkab1
1.07958	0.415324	0.346733	Gap43
1.07563	0.415952	0.458228	Egln1
1.07621	0.415972	0.115574	Rabggtb
1.06722	0.417385	0.28457	G3bp2
1.06775	0.417837	0.467599	Smcr8
1.07198	0.417931	-0.593505	Cpt2
1.05618	0.418316	0.168516	Dynlrb1
1.06793	0.418433	0.765147	Tpd52
1.07223	0.418472	0.461628	Manba
1.05818	0.418548	0.305838	Snrpa
1.07275	0.418572	-1.12927	Sash1
1.06499	0.418637	0.337271	Hgs
1.05503	0.418671	0.266136	Mapk9
1.06824	0.418696	0.404168	Lrrfip2
1.06421	0.418761	0.265617	Lamtor5
1.05627	0.418907	-0.654326	Anxa2
1.06977	0.419012	0.489556	Snrpb2
1.05897	0.419022	0.571195	Lsm6
1.05385	0.419184	0.577711	Ceacam1
1.05996	0.419242	-0.114283	Vta1
1.06825	0.419412	0.526971	Ddx42
1.05634	0.419506	0.403095	Dnajb1
1.05022	0.419533	-0.657518	Fmo1
1.0602	0.41957	0.134906	Dctn2
1.06094	0.419724	0.701146	S100a4
1.05127	0.419789	-0.970395	Scd1
1.05227	0.419808	-0.147831	Eif4a1
1.05046	0.419862	-1.88287	Cavin3
1.04927	0.42002	-0.211031	Rpl13a
1.06828	0.42013	0.686471	Igkv1-135
1.05257	0.420325	0.901053	Gosr1
1.06107	0.420432	1.11521	Sf3b5
1.06172	0.420446	0.396599	Lims1
1.04598	0.421464	0.451726	Dnajc7
1.04701	0.421731	0.159256	Eef2
1.04648	0.421741	1.03978	Acot11
1.04317	0.422335	0.375509	Timm50
1.04429	0.422577	0.235342	Czib
1.04384	0.422743	0.256679	Yars
1.03943	0.423058	0.45441	Sntb2
1.0397	0.423431	0.433074	Pym1
1.0384	0.423588	0.330243	Ttc19
1.04151	0.423688	0.165942	Adss2
1.03994	0.423838	0.197407	Mettl26
1.04027	0.424214	1.17586	Xirp1
1.03321	0.425955	0.298252	Rabl6
1.03476	0.426196	1.36066	Myh4
1.0345	0.426231	0.67506	Edf1
1.03384	0.426246	0.236271	Nampt
1.03541	0.426347	-0.222743	Mlec
1.03173	0.42719	0.37563	Hnrnpul1
1.02784	0.427375	-0.591899	Tfrc
1.02434	0.427531	-1.14763	Steap4
1.02573	0.427623	-0.414893	Pcmtd1
1.02606	0.427648	0.109447	Ywhag
1.03011	0.427676	0.730612	Ablim2
1.02839	0.427911	0.452607	Ctsz
1.02475	0.427956	0.263169	Smu1
1.02233	0.428019	0.567942	Ppp1r1a
1.02788	0.428051	0.952878	Ddx21
1.02936	0.428095	0.448956	Prkag1
1.03039	0.428102	0.440691	Hspe1
1.0262	0.428233	0.430309	Uck1
1.02325	0.428338	0.132489	Stat5a
1.02873	0.428507	0.232117	Lta4h
1.0224	0.428686	0.242926	Srp9
1.01952	0.429928	0.699937	Lsm5
1.01868	0.42996	0.177609	Ptbp1
1.01909	0.429988	0.267388	Sfpq
1.01386	0.435635	0.51879	Mcee
1.0109	0.435662	0.411578	Commd6
1.00916	0.43608	1.07809	Ryr1
1.01102	0.436154	-0.443699	Pdhb
1.00676	0.436213	0.451475	Cmc4
1.01	0.436215	0.298375	Tpmt
1.0121	0.436352	-0.358086	Rtn3
1.01147	0.43645	0.113973	Septin11
1.00711	0.436782	0.180762	Eif3m
1.01228	0.436853	0.3544	Pnp
1.00754	0.437205	0.56916	Gm20547
0.99776	0.437967	0.601454	Ca4
1.00005	0.43812	0.541788	Sh3bgrl3
0.997048	0.438126	-0.382736	Hip1
0.986841	0.438131	0.566926	Ide
0.979919	0.438138	0.253976	Ddost
0.987178	0.438275	0.523888	Ncam1
0.998151	0.438438	1.07734	Timp2
0.995961	0.438445	1.8388	Naalad2
0.980056	0.438571	0.784013	Ddhd2
1.00018	0.438697	-0.155834	Dctn1
0.987205	0.438835	1.47063	Myh1
0.984389	0.438907	0.559157	Cfdp1
0.99828	0.438965	-0.434604	Palm
0.982295	0.439046	0.370074	Got2
0.982795	0.43908	0.518823	Dennd4c
0.989765	0.439134	-0.161395	Adh1
0.987458	0.439138	0.558236	Eif2b3
0.981214	0.439141	0.399037	Usp19
1.00035	0.439172	0.689997	Btf3
0.980113	0.439201	0.347695	Isoc2b
0.972826	0.439232	-0.4183	Nipsnap3b
0.989012	0.439265	0.385521	Atp5pf
0.984548	0.439278	-4.05328	Adnp
0.983714	0.439303	0.197005	Uchl3
0.983254	0.439333	-0.63722	Ncstn
0.973463	0.439344	-0.761961	Itm2b
0.97847	0.439376	0.36081	Cdkn2c
0.981486	0.439469	-0.214955	Hnmt
0.974033	0.43949	-0.0890908	Psmb7
0.974745	0.439535	-0.85766	Igkv8-30
1.00363	0.439549	0.732118	Nipsnap2
0.987683	0.439571	0.163122	Hdgf
1.00216	0.439587	0.44626	Arpc1a
0.989979	0.439634	0.10842	Eif3h
1.00045	0.439661	0.221154	Aldh16a1
0.984793	0.439691	0.567196	Sec23ip
0.980279	0.439741	-0.405319	Mme
1.0026	0.439812	0.117917	Taldo1
0.992731	0.439899	-0.393163	P4hb
0.993768	0.440066	0.919527	Rfk
0.990062	0.440071	0.292438	Dlg1
0.993012	0.440083	0.202074	Ppp6c
1.00087	0.440091	0.322161	Actr10
0.971247	0.440141	0.973422	Top1
0.974802	0.440159	-0.182421	Pmpca
0.993302	0.440334	0.204399	Rae1
0.971577	0.440384	0.315309	Alyref
0.970452	0.440422	0.319311	Fn3k
0.99037	0.440462	-1.59063	Skt
0.974968	0.440484	-0.258984	Tubb4b
0.991349	0.440552	0.176112	Eif2s1
0.97683	0.440646	0.21664	Eef1b
0.990557	0.44083	-0.562578	Atp5f1a
0.975185	0.440917	0.251879	Acot1
0.975421	0.441118	0.588708	Phospho1
0.968898	0.441492	-0.681859	Prxl2a
0.969124	0.44159	0.607648	Ifi30
0.965032	0.44217	-0.140024	Actr1a
0.964478	0.442278	1.74082	Tnnt1
0.965872	0.442332	0.473254	Smc3
0.965258	0.442451	-0.807528	Pik3r4
0.967173	0.442549	0.21544	Uqcrfs1
0.965972	0.442693	0.338897	Pabpc4
0.966554	0.442808	-1.04354	Mta2
0.961634	0.44312	0.221801	Plbd1
0.959327	0.443333	0.412279	Mthfs
0.958869	0.443362	1.01491	Zc3hav1
0.962151	0.443524	0.467633	Carm1
0.962446	0.443695	-0.198631	Acly
0.959361	0.443945	1.33052	Tnnc1
0.959744	0.444276	-0.306847	Isoc1
0.957205	0.444604	-0.2435	Mocs2
0.954811	0.445317	-0.630352	Ces1d
0.953825	0.44543	0.46632	Npl
0.955046	0.445565	-0.13452	Aco1
0.956154	0.445871	0.316964	Tuba8
0.955127	0.446044	-0.827213	Slc25a51
0.952258	0.446801	-2.48891	Vmn2r26
0.950136	0.447869	1.70458	Plin2
0.949282	0.44806	0.244155	Ppp5c
0.948606	0.44838	-0.275208	Ccdc25
0.94739	0.450081	-0.713119	Dpt
0.941432	0.450508	0.149191	Eif3k
0.941649	0.450833	-0.835523	Sat2
0.944495	0.451174	0.645273	Diaph2
0.937531	0.451179	0.487052	Acss1
0.940018	0.451227	0.328812	Ptms
0.939567	0.451238	2.72102	Ccdc33
0.945763	0.451242	0.198027	Snd1
0.941961	0.451282	-0.779065	Hadha
0.94317	0.451376	0.494507	Rab8a
0.934469	0.451422	0.318883	Timm10b
0.937888	0.451469	-0.66487	Pex5
0.938972	0.451505	0.231425	Stxbp2
0.944848	0.451508	-0.385578	Azgp1
0.942127	0.451651	0.30933	H1-3
0.940137	0.45169	-1.2459	Gnmt
0.933647	0.451706	0.309622	Pck1
0.942647	0.451774	0.32588	Pkn1
0.934679	0.451895	0.330997	Ptges3
0.934914	0.451979	-0.254351	Acaca
0.943183	0.451984	0.391032	Ccs
0.938027	0.451984	-0.104217	Psma4
0.936461	0.452053	0.194296	Nono
0.935328	0.452449	0.214151	Naa15
0.935806	0.452555	-0.2306	Lrpprc
0.9166	0.454916	0.265823	Mecp2
0.916987	0.454966	0.598123	Prrc2c
0.926179	0.455082	0.642301	Hmgb2
0.923809	0.455339	0.465266	Smc1a
0.914161	0.45537	0.155732	Eif4g2
0.92634	0.455418	0.183475	Get3
0.91328	0.455527	-0.364433	Mgll
0.916998	0.455543	-0.531938	Jchain
0.917663	0.455614	1.43748	Timm29
0.91859	0.455781	0.246969	Carhsp1
0.912187	0.455789	-1.0484	Rgcc
0.914263	0.455874	1.35891	Ighg1
0.923822	0.455928	0.870379	Smtnl2
0.924308	0.455969	-1.313	Cryzl2
0.926351	0.45601	0.273849	Rbbp9
0.911024	0.45611	-0.185185	Nucb1
0.927281	0.456141	-0.366137	Tmsb10
0.911285	0.456186	0.282564	Vps26a
0.91772	0.456193	0.338151	Kpna3
0.918716	0.456224	-0.948844	Etfdh
0.926484	0.456339	-0.808949	Ndufb2
0.927629	0.456392	0.385628	Atxn10
0.914319	0.456449	0.968284	Plvap
0.918912	0.456516	0.298077	Picalm
0.924314	0.45656	0.222589	Snx9
0.928512	0.456681	0.415835	Vbp1
0.92799	0.456742	0.147896	Rin2
0.91433	0.456961	1.28495	Yme1l1
0.9191	0.457028	0.252559	Rpl5
0.919651	0.457234	0.16305	Ptpn11
0.928579	0.457279	0.487826	Efnb1
0.919869	0.457374	-0.446837	Apoa4
0.909318	0.457877	-0.78765	Ppox
0.908109	0.45796	0.322209	Ppp6r3
0.919979	0.457961	-0.196923	Aldh1a7
0.921028	0.458191	0.703022	Srpra
0.908264	0.458332	-0.553994	Psmd14
0.920128	0.45835	-0.512481	Anxa1
0.907374	0.458406	-0.584992	Por
0.92036	0.458589	-0.499749	Mical3
0.906942	0.458642	0.37054	Cd93
0.908408	0.45885	0.260626	Fkbp4
0.905619	0.459553	0.402633	Pank1
0.903426	0.4596	0.273196	Eef1akmt1
0.904987	0.459633	-0.204864	Vamp3
0.904477	0.459757	-0.242244	Hspa5
0.902235	0.459857	0.547033	Mrpl1
0.903583	0.460094	0.194841	Fubp1
0.902365	0.460276	0.15887	Rbx1
0.902733	0.460311	-0.477506	Fkbp9
0.895458	0.461563	0.168906	Rbbp4
0.895493	0.462124	0.439091	Fry
0.898401	0.462188	0.48032	Slc9a3r2
0.900201	0.462263	2.73171	Vamp8
0.896976	0.462413	0.399121	Echs1
0.897434	0.462421	1.82756	Rrm1
0.898693	0.462461	-0.790783	Creld1
0.895594	0.462555	-0.455871	Pars2
0.896363	0.462605	0.198835	Gsk3a
0.895842	0.462728	0.337237	Cnst
0.899322	0.462767	0.387041	Lsm1
0.898736	0.46295	1.04491	Acaa1b
0.892842	0.464111	-2.53781	Epb42
0.893439	0.46415	0.581411	Efhd2
0.892065	0.464571	0.258121	Plcd1
0.890893	0.464841	0.297276	Chkb
0.889351	0.466316	2.43259	Mmaa
0.887358	0.467433	1.03788	Txlng
0.880896	0.467843	2.08294	Srl
0.887393	0.467995	0.253759	Glrx
0.88119	0.468252	-0.332921	Fcsk
0.882796	0.468377	-0.616371	Col15a1
0.887565	0.468414	0.491265	Snf8
0.882115	0.468462	0.266669	Psph
0.883097	0.468621	0.308374	Slc16a1
0.88121	0.468809	0.239937	Ptgr2
0.884864	0.468969	-1.48896	Aldh3b2
0.88319	0.46918	-0.717348	Anxa3
0.885407	0.469349	-0.391839	Bche
0.8834	0.469622	0.183757	Ube2n
0.883895	0.469772	0.658533	Rbp1
0.878038	0.469993	0.280773	Clpb
0.878089	0.470469	4.51627	Znf318
0.876864	0.47113	-0.21628	Mapk3
0.874722	0.471783	0.126191	Ddx1
0.873754	0.471859	0.590039	Atl2
0.87539	0.472005	0.367023	Tmtc3
0.874924	0.472019	-0.734887	Serpina6
0.873907	0.472099	0.679548	Nup214
0.869449	0.472503	-0.376014	Prkcsh
0.869785	0.472671	-0.724746	Anxa5
0.870351	0.472897	0.840104	Igfbp7
0.869835	0.473144	0.215144	Tmsb4x
0.870523	0.473273	0.175947	Ap2a1
0.870862	0.473363	0.16957	Ap1m1
0.871126	0.473407	0.106848	Ap2a2
0.87164	0.473601	1.07088	Tmx4
0.867395	0.474777	0.511522	Pck2
0.866301	0.475085	0.603918	Rilp
0.865719	0.475434	-0.170835	Tuba3a
0.864641	0.476579	0.207532	Sephs2
0.863804	0.476676	0.51083	Trappc2
0.862958	0.477272	0.296987	Hddc2
0.861888	0.47757	-0.512478	Hadhb
0.860795	0.478401	0.174096	Clybl
0.861073	0.478542	2.6846	Hopx
0.857906	0.480349	0.277385	Dynll2
0.858193	0.480649	0.3413	Txlna
0.856837	0.481488	0.292531	Snrnp70
0.856225	0.481541	-0.176652	Acad9
0.855831	0.481704	0.216515	Ranbp1
0.85388	0.482009	0.36508	Hnrnpm
0.855023	0.482265	0.30613	Safb
0.853999	0.482395	0.818861	Rab35
0.854559	0.482496	0.279127	Apip
0.854125	0.482799	0.406452	Cst3
0.849329	0.486456	0.120749	Ppcs
0.85027	0.486462	-0.240458	Ctps2
0.849514	0.486727	0.221025	Elac2
0.847325	0.486959	-0.286986	Gstz1
0.845749	0.4874	0.677574	Cbx1
0.847373	0.487461	-0.31628	Ces1c
0.846356	0.487485	-0.360735	Klkb1
0.847647	0.487778	0.161399	Flna
0.844816	0.488198	-0.514585	Bad
0.842585	0.491036	-0.230464	Birc6
0.84198	0.491298	-0.722687	Aoc3
0.838715	0.493764	0.176499	Hspa4
0.83433	0.49378	0.966471	Syt16
0.833708	0.493907	-0.900938	Plin1
0.835728	0.493924	-0.566058	Pcyox1
0.838894	0.494049	0.296462	Nrbp2
0.836411	0.494058	2.34156	Lnpk
0.834711	0.49412	0.180768	Acyp1
0.836941	0.49432	0.643956	Rbm3
0.834923	0.494372	0.452553	Faf2
0.835729	0.494476	0.27235	Ldhb
0.837111	0.494771	-0.831352	Nmral1
0.830725	0.496595	-0.249689	Eipr1
0.829536	0.496988	0.245693	Psmd4
0.830033	0.497118	-0.446824	F12
0.828427	0.497604	0.257607	Cnbp
0.827506	0.497748	0.224221	Clic5
0.828563	0.497951	0.1895	Sae1
0.826686	0.498461	0.151158	Manf
0.825752	0.499057	-0.455852	S100a10
0.825335	0.49908	-0.19724	Rps6
0.823519	0.499961	0.0819812	Ywhaq
0.818762	0.500004	0.221938	Hdac2
0.82376	0.500018	0.300949	Lman1
0.818946	0.500091	1.06756	Ckmt2
0.819136	0.500295	0.447372	Celf2
0.821378	0.500463	-0.390465	Ppic
0.823799	0.500567	0.221105	Mapk14
0.820978	0.500611	0.254902	Gatd1
0.819303	0.500635	0.685617	Eno2
0.820211	0.50082	0.290316	Cutc
0.821424	0.501011	0.288266	Cmas
0.819371	0.501106	0.422819	Hrg
0.819609	0.501155	-0.559726	Dap3
0.821508	0.501437	0.18992	Abcf1
0.813164	0.504439	0.653911	Rbmx
0.815777	0.504567	0.56315	Cars2
0.813315	0.504858	-1.52239	Arg1
0.814849	0.504934	0.306165	Vapa
0.813474	0.505178	1.07094	Washc2
0.813886	0.505244	-0.524528	Col4a2
0.810401	0.508219	0.209734	Nmt1
0.80536	0.511645	0.370629	Hmgcs1
0.805593	0.511996	0.308963	Dstn
0.806615	0.512	0.335523	Srp68
0.804778	0.512026	0.244864	Actr2
0.803784	0.512269	-1.54523	Gtf2f2
0.803247	0.512294	1.07592	Nolc1
0.806799	0.512301	-0.233501	H2-D1
0.805651	0.512544	0.276932	Dusp3
0.801469	0.514432	0.859906	Sf3a2
0.799441	0.514863	-0.229872	Gpx1
0.799465	0.515363	0.218648	Ubqln4
0.799011	0.51539	0.232397	Bcam
0.798585	0.515496	-0.294018	Pde3b
0.799489	0.515911	-0.777179	Smad2
0.799638	0.516323	-0.541118	Pank3
0.795792	0.51757	-0.206649	Ubl4a
0.796499	0.517641	0.756945	Nras
0.796093	0.51769	-1.69775	Mgat4f
0.794483	0.51858	0.246765	Pfas
0.79343	0.519108	-0.383677	Hsp90b1
0.793592	0.519356	-1.30291	Pde12
0.788695	0.519871	0.407714	Cald1
0.785015	0.520235	0.314751	Sec24a
0.788192	0.520262	0.486477	Sh3bgrl2
0.792398	0.520382	-0.199437	C1qbp
0.788712	0.520412	-0.245845	Stat1
0.785074	0.520639	-0.22392	Afm
0.788829	0.520646	0.747868	Sdc4
0.789272	0.520717	0.255782	Farsa
0.791668	0.52086	0.384931	Uba7
0.789927	0.520928	-0.207342	Aox1
0.786994	0.520941	0.471228	Ccdc22
0.785179	0.521047	0.393267	Rps25
0.790329	0.521051	-0.288739	Acp2
0.785623	0.521106	-0.352057	Nid1
0.787275	0.521141	0.262557	Vwa1
0.786134	0.521229	0.252157	Stat3
0.789286	0.521261	0.123376	Eif4b
0.789953	0.521402	-2.24031	Col3a1
0.78624	0.521404	0.380154	Thy1
0.785695	0.521438	-0.860566	Abhd6
0.790458	0.521497	-1.64363	Cd47
0.782264	0.522862	0.350229	Fkbp3
0.782552	0.52298	-0.215171	Gys2
0.781152	0.523791	0.322004	Cp
0.78065	0.523992	-0.152406	Dync1h1
0.776358	0.52456	1.45551	Igkv6-32
0.776613	0.524732	-1.31047	Larp1
0.779191	0.524765	1.53685	Drg1
0.779563	0.525052	0.239155	Sf3a1
0.778423	0.525128	0.491517	Ehd4
0.776707	0.525213	0.114213	Atp6v1b2
0.776886	0.525466	0.489813	Negr1
0.77496	0.525842	0.143105	Rab1b
0.774585	0.525998	-0.36581	Hyou1
0.776898	0.526002	0.167329	Afg3l2
0.777019	0.526396	0.436772	Ptk2
0.773867	0.526534	0.165046	Rpl24
0.771475	0.526578	-0.955375	L2hgdh
0.7716	0.526927	1.72039	Itpr1
0.772413	0.526949	-0.0732486	Ifi44
0.772884	0.527021	0.152854	Eif4g1
0.771987	0.527132	-0.230315	Asns
0.77034	0.527763	0.227174	Puf60
0.763081	0.52817	-0.112408	Psma7
0.76239	0.528579	0.651812	Exosc2
0.766679	0.528682	0.200826	Cnpy4
0.763121	0.528691	0.463187	Arfgef2
0.763351	0.528798	0.30693	Tpt1
0.765482	0.528978	0.207433	Cycs
0.76355	0.529009	0.646357	Eif4g3
0.76692	0.529058	0.264358	Ago2
0.765781	0.529063	0.146943	Ap1g1
0.766147	0.529327	-0.823122	Pon3
0.768537	0.529412	0.725121	Pxdn
0.767174	0.529415	0.343467	Nap1l4
0.763569	0.52943	0.116749	Akr7a2
0.768215	0.529463	0.202715	Ppil1
0.76883	0.529498	-0.14087	Syap1
0.769064	0.52952	0.345833	Chd4
0.759262	0.529544	0.300258	C1qc
0.764717	0.529593	-2.60359	Sval3
0.764394	0.52969	0.342926	Matr3
0.760324	0.529737	0.293193	Spag7
0.760453	0.529833	0.657914	Eif4e2
0.759338	0.529835	-1.05805	Coa3
0.767274	0.529884	0.345255	Hexb
0.763623	0.529954	0.393423	Mrps5
0.759611	0.530033	0.0720611	Nck1
0.767529	0.530074	-0.528525	Ndufb10
0.760481	0.530354	-0.761312	Mrpl28
0.758141	0.53065	0.199933	Eif3g
0.756843	0.531785	0.114481	Rps5
0.756194	0.531836	1.26089	Myh2
0.754222	0.531875	0.182579	Cul5
0.754862	0.53191	-0.242937	Htra2
0.749904	0.532012	0.403111	Ndrg3
0.75391	0.532051	0.262787	Ythdf3
0.755585	0.532195	0.420586	Lifr
0.753332	0.532353	0.361618	Prkaa2
0.750002	0.532408	0.615294	Cenpv
0.754893	0.532429	0.344267	Epn1
0.750538	0.532694	0.468572	Brap
0.748945	0.53281	0.184726	Mars1
0.750097	0.532878	0.718091	Mrpl15
0.750687	0.533053	-0.173285	Wasf2
0.752211	0.533076	-0.308688	Stk39
0.752405	0.533329	0.57665	Ckb
0.751636	0.533358	0.357492	RtcA
0.750794	0.533375	-0.150423	Ruvbl2
0.752665	0.533439	-0.290822	Vac14
0.751007	0.533689	0.405308	Rps27l
0.747344	0.53396	-2.02891	Rab24
0.746951	0.53405	-0.592515	Ndufb8
0.745563	0.534082	-0.331166	Cbr2
0.745862	0.534359	-0.320573	Acad10
0.746017	0.534683	-1.03376	Slc1a5
0.74275	0.536384	0.344374	Nudt14
0.743024	0.536426	0.554671	Ube2b
0.743995	0.5365	-0.181367	Dusp16
0.743409	0.536812	-0.623208	Reep6
0.743041	0.536937	-0.128973	Copg1
0.741486	0.537328	0.154602	Eif4e3
0.739664	0.537372	-0.17266	Uso1
0.741057	0.537547	0.460899	Ociad1
0.740017	0.537654	0.581115	Ighg3
0.740228	0.537777	0.239392	Fahd1
0.741632	0.537839	0.304599	Ybx1
0.736837	0.537959	0.118037	Cryz
0.736105	0.538118	-0.765987	Prelp
0.737014	0.538198	0.54935	Sra1
0.735602	0.538293	0.35463	Ddx6
0.737837	0.538484	0.183018	Cltb
0.738574	0.538512	1.05702	Mup2
0.735318	0.538538	0.286795	Rps19
0.732722	0.538615	0.492533	As3mt
0.737081	0.538704	0.366196	Gabpa
0.737948	0.538887	-0.266705	Atox1
0.732767	0.538971	-0.430202	Ganab
0.734578	0.539157	0.263303	Dhrs11
0.734176	0.539158	-0.863328	Ifit3b
0.733159	0.539406	-0.56691	Spta1
0.732774	0.539474	0.159922	Nit1
0.733235	0.539832	0.447534	Sepsecs
0.73129	0.540305	0.276958	Prdx5
0.728597	0.541639	0.217363	Nup54
0.728363	0.541723	0.25244	Mcts1
0.728842	0.541811	-0.200014	Gbp2
0.727384	0.541959	-0.132724	Gstk1
0.728938	0.542102	0.224246	Trnt1
0.729223	0.542197	0.209383	Btnl9
0.727402	0.542416	0.45227	Ankmy2
0.729389	0.542555	0.190245	Hagh
0.729635	0.542632	1.55998	Nxn
0.724976	0.543132	-0.273094	Lamp1
0.726161	0.543145	0.886797	Tmod4
0.721041	0.543282	0.198787	Nudt21
0.725831	0.543355	0.257019	Twf2
0.724409	0.543456	0.226004	Gm27029
0.725083	0.5435	0.605459	Trmt5
0.721635	0.543573	0.682999	Slirp
0.721149	0.543778	0.140613	G3bp1
0.7236	0.543831	0.196166	Lamp2
0.723915	0.543908	-0.382284	Col4a1
0.721768	0.543945	-1.60777	Herpud1
0.722644	0.544	-1.31459	Adgrf4
0.723091	0.54404	0.393209	Rbm17
0.721773	0.544442	-0.299564	Rras2
0.71979	0.544753	0.362997	Dpyd
0.719143	0.545316	0.377306	Ppt1
0.717684	0.547379	0.108946	Pcbp1
0.71563	0.548394	0.192703	Sec13
0.716527	0.548424	-0.229953	Serpinc1
0.716637	0.548511	-0.546067	Zfand1
0.715936	0.548561	0.330487	Nrp1
0.716811	0.548777	0.172854	Lamtor3
0.709895	0.548875	0.23402	Agfg1
0.71145	0.548935	-1.44599	Ighv5-9
0.710157	0.549165	-0.207862	Dhx9
0.714904	0.549192	-0.358832	Pdk2
0.711548	0.549215	0.700479	Epb41
0.710398	0.549335	0.28711	Tpm1
0.711561	0.549708	0.715825	Nek7
0.711806	0.549835	0.417351	Mtus1
0.708953	0.549988	0.619128	Timm13
0.711879	0.550138	0.135769	Hnrnpu
0.708419	0.550446	-0.511801	Apmap
0.707518	0.550616	-0.242422	Dync1li2
0.707953	0.550622	-0.289397	F13b
0.711895	0.550633	0.476885	Fnbp1
0.712116	0.550668	0.41242	Fbxo7
0.712808	0.550857	0.339924	Serpinb6b
0.712971	0.550866	0.143392	Ahcy
0.712197	0.551041	-0.912263	Col5a3
0.706289	0.551191	-0.445103	Phykpl
0.705759	0.551603	-0.431682	Bsg
0.706293	0.55168	0.926772	Lsp1
0.705246	0.55177	2.07471	Stc2
0.706306	0.552171	-0.756169	Gmds
0.704646	0.552188	0.757039	Wdr5
0.70393	0.552216	-0.368584	Sod3
0.703945	0.552704	0.284442	Scrn2
0.701967	0.553544	-0.270605	Mccc2
0.702657	0.553868	0.459476	Babam1
0.702165	0.553922	0.469841	Gnaq
0.701143	0.554553	-0.222033	Acad12
0.700714	0.554579	-0.293988	Ca3
0.700055	0.555037	0.425016	C1qa
0.699675	0.555238	0.227227	Timm10
0.697576	0.555256	0.198003	Copz1
0.697614	0.555741	-0.526296	Cd36
0.697729	0.55615	0.235685	Mob4
0.696015	0.55646	0.0896387	Adh5
0.694857	0.556476	-0.193071	Podxl
0.695159	0.556497	0.306699	Senp6
0.696352	0.556593	0.113428	Dpysl2
0.697747	0.556595	0.13252	Pgam1
0.696448	0.556831	0.233434	Cox19
0.695307	0.556832	-0.997797	Ephx1
0.697984	0.556848	0.565401	Prpf8
0.698274	0.556881	0.197155	Pafah1b3
0.693882	0.557427	0.399542	H1-0
0.691541	0.557936	0.187056	Wdr77
0.692064	0.558038	-0.10254	Ppp2r5a
0.691187	0.558176	0.229797	Lsm8
0.69221	0.558331	0.425481	Serping1
0.692399	0.558718	1.56413	Rdh14
0.692463	0.55906	0.301753	Acaa2
0.689839	0.560297	0.295847	Aifm2
0.688118	0.562579	0.251381	Eef1a1
0.686764	0.563862	0.524468	Mapre3
0.68635	0.564021	1.78283	Fam3c
0.686853	0.564127	0.279834	Mvd
0.685763	0.564515	-0.305331	Dcaf8
0.685547	0.56468	0.363637	Arhgef7
0.683119	0.564967	1.20259	Fcn1
0.685001	0.565005	-0.944456	Nmnat3
0.683444	0.565289	-0.0924091	Psma1
0.683685	0.56542	0.197725	Tomm22
0.684552	0.565429	0.208187	Gm2a
0.683847	0.565671	0.146886	Eftud2
0.681508	0.56671	0.245101	Ptma
0.680783	0.566854	1.03009	Rcan1
0.67998	0.567772	2.28046	Znf462
0.676524	0.569338	0.3724	Coro1a
0.678283	0.569603	0.302309	Cul3
0.678016	0.569687	0.819105	Mtm1
0.676649	0.569698	0.409868	Myo5a
0.676844	0.569886	-0.548365	Anxa4
0.677083	0.570139	0.317179	Osbp
0.677305	0.570291	0.543146	Pank4
0.675164	0.570455	0.302251	Usp15
0.675582	0.570494	0.317877	Hibadh
0.672626	0.572395	-0.482614	Serpina1d
0.672783	0.572743	0.368196	Anxa7
0.67302	0.572828	0.162234	Nudcd1
0.671851	0.573129	0.0944147	Atp6v1a
0.671021	0.573727	0.378877	Septin8
0.667851	0.575524	0.190209	Snx2
0.669249	0.575667	0.113653	Ctsb
0.668048	0.575872	-0.161508	Ahcyl2
0.668226	0.576195	-0.276527	Adipoq
0.66843	0.576276	-0.172113	Nudt13
0.666756	0.576747	-0.650385	Tmed5
0.663734	0.578892	0.546188	Plin3
0.663982	0.579062	0.168616	Ddx5
0.664178	0.579352	0.583702	Glrx2
0.664395	0.579472	-2.1908	Rad54b
0.664619	0.579692	0.29544	Pgp
0.661324	0.581828	-0.129927	Rab2a
0.661589	0.58188	1.19814	Fkbp5
0.659757	0.583225	0.752812	Tbcc
0.659941	0.583584	-0.100454	Psmc3
0.659298	0.583591	0.124902	Ppm1a
0.658257	0.584176	-0.327631	Coq3
0.658485	0.584508	1.34304	Myh7
0.657613	0.584785	0.233111	Triap1
0.656622	0.585583	-0.353217	Cyb5r3
0.655928	0.586713	0.233499	Rab1A
0.654661	0.587699	0.407412	Serpinb1a
0.653212	0.587928	-0.255459	Acox1
0.653917	0.588106	0.451841	Emc1
0.654674	0.588149	0.277854	Ppif
0.651764	0.588233	-0.69741	Tufm
0.653371	0.588369	0.318912	Nme3
0.651884	0.588624	0.128572	Optn
0.652255	0.588958	-0.268462	Chp1
0.652046	0.588967	0.244377	Phf5a
0.648191	0.592023	-0.163967	Lactb2
0.648796	0.5924	0.16356	Ppm1g
0.648297	0.592468	-0.411489	Slc25a1
0.648838	0.592837	-0.397687	Gfm1
0.645266	0.595611	0.0847063	Ywhah
0.645874	0.595673	-0.300337	Aldh1l1
0.645515	0.595722	0.337531	Snu13
0.64242	0.596985	0.924999	Ncln
0.642556	0.597253	-0.900991	Pycr2
0.64289	0.597319	1.47647	Atp2a1
0.642986	0.597806	0.422458	Ube2l6
0.643035	0.598258	0.15036	Tbca
0.640902	0.598596	0.370541	Atg16l1
0.640577	0.59889	0.23865	Arpc3
0.63955	0.599776	0.505836	Dpp7
0.6396	0.600211	0.131956	Eif3f
0.639009	0.600431	-0.639005	Rcc2
0.635823	0.60251	-0.121726	Lypla1
0.636706	0.602639	0.12944	Sirt2
0.635951	0.602802	-0.207681	Mecr
0.637076	0.602806	0.198156	Ddi2
0.636317	0.602998	0.195972	Txn
0.634662	0.604093	0.154128	Hnrnph1
0.633898	0.60505	0.193149	Cyrib
0.632494	0.60627	0.153071	Mix23
0.632747	0.606301	0.763632	Pdpr
0.631928	0.606554	0.406501	Uqcrb
0.631282	0.606992	-0.244785	Lamb1
0.629895	0.608994	-0.19526	Myo1c
0.629655	0.609048	0.182979	Arsb
0.627035	0.609067	0.64777	Atp2a3
0.628252	0.60908	0.251629	Pmm2
0.629301	0.609082	0.286325	Znrd2
0.627572	0.609337	0.207216	Gga1
0.627206	0.609351	-0.279346	Pdia4
0.628708	0.609421	-1.13735	Lonrf1
0.628338	0.609471	0.239635	Rexo2
0.625601	0.609579	0.21441	Ddt
0.62581	0.609739	0.269521	Gnas
0.626128	0.60976	0.178222	Capg
0.627595	0.609823	-0.456779	Cyb5b
0.623806	0.610903	0.430418	Lsm12
0.624208	0.611137	-0.786647	Stt3b
0.623947	0.611147	0.137557	Mpp1
0.622688	0.612567	0.1617	Pea15
0.621548	0.613322	-0.590463	Col6a1
0.62116	0.613415	0.876423	Isyna1
0.621866	0.6135	-0.679895	Tbce
0.617845	0.61389	-1.16521	Ear1
0.617953	0.614332	0.646002	Fam13a
0.620144	0.614447	0.346859	5730455P16Rik
0.619115	0.614542	0.559969	Psmg2
0.618632	0.614606	0.197549	Ush2a
0.618137	0.614676	0.136598	Tars1
0.619266	0.6149	0.690895	Pex1
0.615629	0.61528	-0.257068	Vti1b
0.615346	0.615318	0.817978	Tmx1
0.61933	0.615344	0.509894	Gatc
0.614151	0.615417	0.960701	Capn3
0.615947	0.61552	0.582135	Hpx
0.614257	0.615622	-0.21028	Ndufab1
0.616245	0.615705	-0.160706	Psmc1
0.614331	0.615922	0.212718	Rmdn1
0.61468	0.615931	0.339856	Kng1
0.613187	0.616178	0.285406	Eif5
0.613361	0.616243	1.29457	Eml1
0.612391	0.617074	0.918705	Ndufaf4
0.611632	0.617305	0.243404	Rpl22
0.611792	0.617418	-0.219081	Atg7
0.611322	0.617457	-0.207014	Trappc4
0.60983	0.618494	0.218724	Ogt
0.610035	0.618741	0.0669601	Eif2a
0.610284	0.618749	0.360407	Ivns1abp
0.609309	0.61878	0.282628	Arl8b
0.606158	0.619145	0.136915	Cops2
0.608735	0.619288	0.389975	Chchd2
0.60622	0.619538	0.137772	Palmd
0.608289	0.619657	0.363329	Mtfr1l
0.605505	0.619705	-1.09051	Ripk1
0.606281	0.619886	0.466284	Ralgapb
0.606486	0.62029	0.289873	Crip2
0.606862	0.620321	0.151833	Skp1
0.607112	0.620435	0.435122	Inppl1
0.604058	0.620669	-0.45645	Gsta3
0.604338	0.62078	0.214792	Ethe1
0.607193	0.620828	-0.188878	Trappc2l
0.601448	0.621045	-0.134845	Npm1
0.601933	0.621085	-0.971227	Erlin2
0.601976	0.621443	-0.294091	Akap12
0.600942	0.621671	0.230827	Diablo
0.60247	0.621755	0.206123	Itprid2
0.602009	0.621878	1.18582	Cpsf6
0.602941	0.621899	0.257739	Vapb
0.602543	0.622118	0.279836	Metap1
0.602095	0.622163	0.149452	Pak2
0.602982	0.622323	0.680401	Igkv5-39
0.599395	0.623562	0.361614	Myo18a
0.598206	0.62462	0.218267	Arsa
0.597998	0.624689	0.687256	Ptpn6
0.597263	0.624903	-1.36644	Ighv8-8
0.597601	0.62491	-0.132593	Rpl18a
0.598277	0.624997	0.106073	Actn4
0.596638	0.625357	-0.850078	Afg3l1
0.595093	0.625609	0.182462	Elavl1
0.595191	0.625888	0.214271	Usp4
0.595406	0.626026	-0.0838113	Psma3
0.594081	0.626253	-0.143317	Cdc42
0.595662	0.626281	0.450955	Lgals12
0.59389	0.626296	0.832712	Fam162a
0.593539	0.626487	-0.0778489	Acsf3
0.594133	0.626638	-0.493183	Igkv8-24
0.59274	0.626894	0.232867	Nup93
0.594199	0.626989	0.191788	Dnajb2
0.59221	0.627219	-0.11005	Ehd1
0.591792	0.627493	0.211732	Hdhd5
0.590122	0.630312	0.678989	Ddah1
0.589757	0.630454	0.314418	Arhgef12
0.589001	0.630995	0.115134	Crk
0.589272	0.631075	-0.119017	Rpl7
0.588404	0.63125	-0.162302	Cpsf3
0.588617	0.631447	0.342848	Lcat
0.587375	0.632857	0.154834	St13
0.586563	0.633574	0.692769	Thumpd1
0.586104	0.633698	-0.206444	Mri1
0.58671	0.633709	0.307724	Tpd52l2
0.585478	0.634097	-0.409005	Nr3c1
0.585163	0.63422	-0.192286	Aspa
0.584796	0.634346	0.63681	Rbp7
0.576632	0.634383	0.197822	Sptan1
0.585497	0.634568	-0.301894	Lama4
0.57669	0.634844	0.19043	Bzw1
0.574897	0.635104	0.891691	Hypk
0.576015	0.635142	0.362707	Dohh
0.576736	0.63519	0.470876	Vtn
0.576809	0.63535	-0.167068	Gpx4
0.573796	0.635419	0.242009	Snx18
0.576955	0.63544	-0.159609	Rrbp1
0.580343	0.635441	-0.117245	Psmb1
0.574956	0.635516	0.156117	Rangap1
0.580548	0.63552	0.223638	Ola1
0.574349	0.635589	0.291624	Gcn1
0.575129	0.635681	-0.217512	Rpl27a
0.577019	0.635699	0.243729	Atxn2l
0.583564	0.635703	-0.765054	Kif13a
0.57453	0.635722	0.159783	Dennd10
0.573917	0.63574	0.0941432	Pcyt2
0.577585	0.63576	2.21096	Samm50
0.579976	0.635841	-0.299105	Tmed9
0.580585	0.63592	0.275824	H2bc7
0.577153	0.636018	0.892846	Ublcp1
0.582647	0.636133	0.224278	Casp3
0.578701	0.636138	0.162212	Aimp1
0.575157	0.636142	-0.244043	Fhit
0.581142	0.636154	-0.468546	Fbn1
0.577621	0.636178	-0.390315	Ca5b
0.579133	0.6362	0.310147	Tomm70
0.580765	0.636224	0.244204	Rps14
0.578827	0.636332	0.302746	Cdkn2aip
0.582787	0.636356	0.128055	Usp7
0.578255	0.636366	0.16021	Coro1b
0.581214	0.636369	0.111677	Vps29
0.579343	0.636397	0.231014	Mif
0.577856	0.636448	-0.17655	Lgals1
0.581497	0.636449	0.459852	Ndufaf8
0.58174	0.636678	0.0797062	Pdxk
0.581836	0.63695	-0.585773	Polr2f
0.572598	0.636988	-0.413879	Ndufs2
0.571955	0.637313	-0.366378	Micu1
0.571486	0.637601	1.27852	Cadm4
0.570869	0.638014	-2.4382	Cdc25c
0.569468	0.639983	0.669605	C9
0.568824	0.640725	0.155838	Dag1
0.561172	0.641328	0.160965	Sri
0.560811	0.641508	0.275837	Aak1
0.562049	0.641597	0.128038	Uap1l1
0.561311	0.641598	0.351869	Apod
0.561507	0.641704	0.449205	F10
0.566798	0.641746	-0.186867	Psmc4
0.562124	0.641962	0.155478	Actr3
0.566884	0.641971	-0.177967	Rps8
0.564937	0.642023	0.181094	Ddah2
0.565935	0.642147	0.1249	Pls3
0.565603	0.642206	0.172915	Csnk2b
0.565214	0.642219	1.0888	Pik3r1
0.559249	0.642228	-0.264365	Dnajb6
0.567387	0.642339	0.238114	Chm
0.559487	0.642349	0.28924	Ube4a
0.562166	0.642386	-0.596251	Ptbp2
0.566922	0.642401	0.247133	Pbdc1
0.566051	0.64241	0.503384	Mtco2
0.559976	0.642637	0.430694	Vps13c
0.559547	0.642709	0.267316	Ube2d3
0.56741	0.642726	-0.0881505	Psma2
0.564177	0.642787	0.152992	Gsto1
0.562207	0.642843	-0.432097	Hsd17b12
0.562765	0.642858	0.278639	Tfam
0.563692	0.642913	0.191569	Hsp90ab1
0.563242	0.642968	0.304693	Nemf
0.562903	0.643028	0.343624	Stx4
0.562403	0.643041	-0.434565	Arhgap18
0.556983	0.643584	0.240114	Apom
0.557317	0.643589	0.671216	Swap70
0.557325	0.643961	0.194162	Zfp207
0.55745	0.644239	0.560707	Nhp2
0.556377	0.644292	1.93406	Igkv4-55
0.557484	0.644693	0.44924	Ecm1
0.555906	0.644994	0.515428	Cox5a
0.555507	0.64508	-0.450014	Apbb1ip
0.554755	0.646293	0.483629	Dpy30
0.554211	0.646725	0.125475	Pcnp
0.553221	0.646843	-0.658067	Plch1
0.553417	0.647052	0.123442	Faf1
0.553652	0.647093	0.240284	Tjp1
0.552211	0.647472	-0.241835	Lama2
0.550985	0.648935	-1.46862	Zfp709
0.550286	0.649886	1.31624	Gpcpd1
0.549563	0.650871	0.634153	Guf1
0.549144	0.651173	-0.353188	Vwa8
0.546205	0.651375	-1.99604	Or55b4
0.546309	0.65151	0.189259	Ndufaf5
0.545773	0.651738	0.192248	Nudt16
0.546402	0.651776	0.622623	Pgm5
0.548517	0.65185	-0.23995	Stx8
0.54547	0.651859	0.161152	Ampd3
0.547182	0.651961	0.311764	Macroh2a1
0.546442	0.652033	0.151011	Dglucy
0.543668	0.652113	-0.318929	Napg
0.544822	0.652113	0.876673	Stac3
0.54326	0.652132	-0.821313	Rbfox2
0.546541	0.652263	0.204957	Sf3b4
0.54032	0.652264	0.176899	Spr
0.543334	0.65231	0.159862	Lmna
0.544991	0.652383	0.250347	Sarnp
0.54723	0.652414	-0.232174	Oat
0.544252	0.652441	-0.691686	Tapbp
0.540475	0.65248	-0.984363	Mrpl13
0.539099	0.652492	-1.01612	Gamt
0.543696	0.652492	-0.715069	Ppp1r12b
0.547483	0.652545	-0.199	Gpt
0.54667	0.65258	0.106784	Eif5b
0.538143	0.652732	0.177483	Cdk6
0.54389	0.652738	-0.194674	Hsd17b4
0.538415	0.652744	-0.225866	S100a1
0.539169	0.65278	-0.12623	Tbcb
0.540477	0.652925	0.596204	Tacc2
0.54755	0.652926	0.185014	Ttc38
0.538648	0.652931	0.247532	Rgs10
0.539287	0.653067	-0.563942	Gpd2
0.542417	0.653182	-0.659021	Ndufb11
0.540565	0.653242	0.128844	Rps27a
0.536449	0.653305	0.093504	Pgls
0.535521	0.653314	-0.206111	Hint3
0.536098	0.65335	-0.115068	Pdia3
0.537299	0.653423	0.339496	Ppp2r5e
0.536584	0.653428	1.03982	Myd88
0.539398	0.653438	0.862751	Pdcd10
0.540715	0.653541	0.307621	Ppie
0.536751	0.653637	0.147734	Gdi2
0.535574	0.653641	-0.270419	Dcn
0.536791	0.653917	0.169526	Ctsd
0.540742	0.653988	-0.299367	Serpind1
0.54168	0.654117	0.269042	Smyd5
0.540753	0.654435	-0.379203	Ndufs8
0.534644	0.654563	-0.104823	Fasn
0.541124	0.654641	0.274902	Ckap5
0.540886	0.654691	0.944152	Ccny
0.533092	0.655995	-0.269452	Irgq
0.53326	0.656067	0.137672	Vps36
0.533263	0.656509	-0.338586	Wasl
0.527197	0.657264	0.286003	Mrpl50
0.527415	0.657374	0.6759	Cab39l
0.527519	0.657641	0.247588	Pgm2l1
0.526756	0.657659	0.540988	Ddx17
0.528125	0.657723	0.291935	Hikeshi
0.526288	0.657875	-0.475837	Ppbp
0.527554	0.657953	-0.330669	Mug2
0.53128	0.658141	0.152916	Rpl34
0.528141	0.658161	-0.693604	Scamp3
0.531007	0.658169	-0.159674	Hsdl2
0.531456	0.658296	-0.153973	Tuba4a
0.528162	0.658568	0.185569	Snrpd3
0.530523	0.658753	0.942192	Pros1
0.52525	0.658823	-0.259992	Anpep
0.528183	0.659007	-0.665385	Emc7
0.5282	0.65941	0.466066	Dmtn
0.524659	0.659536	-0.431977	Uckl1
0.528231	0.659762	-0.257636	Nudt7
0.528336	0.660029	0.141788	Sephs1
0.528446	0.660412	-0.392001	Mfap5
0.528692	0.660439	-0.0702243	Psmc5
0.528841	0.660549	2.18965	A1bg
0.528986	0.660686	0.526618	Ogdhl
0.523609	0.661046	0.0867705	Pfn1
0.522827	0.661712	0.269804	Pin4
0.522269	0.662303	0.15945	Bcl2l13
0.519954	0.663718	-0.353301	Rtn4
0.520425	0.6639	0.155355	Rpia
0.520093	0.663908	0.215706	Rps20
0.520538	0.664016	-0.0819261	Cct7
0.516722	0.664115	0.310384	Snrpg
0.520622	0.664264	0.181233	Clcc1
0.518548	0.664268	-0.254158	Dtd1
0.51907	0.664384	-0.349431	Ppp1r11
0.515701	0.664507	0.392864	Prkra
0.516729	0.66455	-0.0948365	Dnm2
0.518596	0.664587	0.229016	Rbm22
0.515355	0.66482	0.76044	Lactb
0.515741	0.664941	0.219521	Ube2v2
0.516744	0.664986	-0.383883	Sparc
0.516038	0.665007	0.227416	Dhrs4
0.517652	0.665019	-0.120036	Ptgr3
0.517793	0.665162	0.18234	Nploc4
0.514267	0.665243	0.564382	Plcd4
0.516857	0.665301	0.535819	Snrpf
0.517065	0.66547	0.154013	Aip
0.513921	0.665482	0.178354	Fto
0.51441	0.665585	0.564513	Polr2h
0.514637	0.665693	0.267138	Mindy1
0.51193	0.665778	0.874997	Srp54
0.512483	0.665921	0.15152	Ube2k
0.510437	0.66596	0.130783	Stx12
0.511514	0.666078	1.06741	Aldoc
0.512685	0.666081	0.106221	Ppia
0.510818	0.666164	0.34416	Eif4ebp1
0.511958	0.666174	-0.279455	Bcap31
0.513463	0.666238	0.19029	Arpp19
0.510515	0.666287	0.270119	Papln
0.51286	0.666383	-0.314821	Acadm
0.513079	0.666424	0.674548	Ap1s2
0.511107	0.666465	-0.397092	Aldh4a1
0.510837	0.666567	0.922008	Rnf34
0.507474	0.666794	0.445093	Emc8
0.507538	0.667155	0.214838	Pitpna
0.507834	0.667247	0.169757	Pgd
0.506972	0.667344	-0.328471	Afdn
0.508193	0.667395	-2.83204	Pwp1
0.506527	0.667536	-0.353082	Rpap3
0.507859	0.667648	-0.972993	Ighv5-17
0.508198	0.667825	0.168172	Xdh
0.508927	0.667861	0.92248	Ubl7
0.50616	0.667869	0.128216	Glod4
0.508292	0.668003	-0.120833	Akr1b7
0.508749	0.668036	-0.0927448	Ppp1r7
0.50833	0.668374	0.492784	Neb
0.50478	0.668508	0.48547	Farp1
0.504845	0.668749	-0.197246	Lgals9
0.505453	0.668786	0.18742	Parp1
0.504422	0.668786	0.185017	Usp8
0.505061	0.66879	0.120381	Cand1
0.503323	0.669859	-1.15516	Ptx3
0.503407	0.670189	0.126153	Ndrg1
0.501661	0.672018	0.276943	Rabep1
0.50103	0.672927	-0.197893	Ntaq1
0.495441	0.673634	0.0977068	Eprs1
0.495506	0.67396	2.2364	Dnmt3a
0.500252	0.674092	0.263813	Lpp
0.495577	0.674188	0.845113	Vps37a
0.496057	0.674195	-0.0742962	Kpnb1
0.494835	0.674246	-0.136394	Tnks1bp1
0.496225	0.674313	-0.35599	Ogn
0.498593	0.674332	0.21743	Ifi44l
0.498993	0.674525	1.04569	Slc25a23
0.495581	0.674612	-0.222841	Aplp2
0.49626	0.674695	0.202788	Pgk1
0.498662	0.674724	0.147662	Pcbd2
0.498032	0.674807	1.71217	Synpo2l
0.499001	0.674888	1.64384	Arhgef1
0.499159	0.675065	0.198152	Stk38
0.496292	0.675091	0.228615	Rps7
0.493861	0.675097	0.160625	Oplah
0.494047	0.675151	-0.273929	Zyx
0.496551	0.67527	0.170624	Hnrnpf
0.49933	0.675303	-0.804481	Polr2e
0.493325	0.675396	0.149796	Cct3
0.497381	0.675476	-0.335474	Ush1g
0.496638	0.675555	-0.478376	Apool
0.493426	0.675566	-0.323896	Vcan
0.496691	0.675924	0.251453	Itih2
0.492232	0.676756	0.304492	Trip10
0.491566	0.676802	0.231499	Golga4
0.492297	0.677047	0.193713	Hnrnpa1
0.491152	0.677092	-0.449528	Ccdc90b
0.491616	0.677198	-1.66664	Steap3
0.486743	0.678249	0.219743	Fdps
0.487413	0.678286	-0.15215	Sec22b
0.489942	0.678443	-0.201092	Dcxr
0.486862	0.678508	0.478679	Ogfr
0.489448	0.678545	-0.234457	Tmed10
0.487474	0.67861	-0.232538	Ank1
0.488693	0.678759	-0.168343	Wdr13
0.489976	0.678767	-0.114155	Ppp2r5d
0.488909	0.678798	1.61766	Rab5a
0.489506	0.678968	0.419083	Impdh1
0.487505	0.679032	-0.161653	Rpl10
0.489021	0.679039	0.120868	Hnrnpr
0.488102	0.679259	-0.133838	H1-2
0.487613	0.679317	-0.126005	Nudt2
0.485531	0.679387	1.26249	Tomm6
0.485657	0.679589	-0.483561	Igkv4-91
0.484924	0.680292	0.811949	Cox16
0.484588	0.680516	0.225425	Armt1
0.483636	0.681946	0.244799	Wdr91
0.482724	0.682872	0.666629	Bloc1s1
0.482252	0.683127	0.248983	Thoc2
0.481678	0.683761	-0.290466	Adhfe1
0.480426	0.684879	0.18249	Rab7a
0.478453	0.685449	0.17117	Ptrhd1
0.479841	0.685536	-0.306756	Acsl1
0.478511	0.685791	0.231715	Rbmxl1
0.477842	0.68581	0.19331	Cd2ap
0.476648	0.685852	-0.18303	Abcc3
0.478033	0.685873	0.118971	Ap2b1
0.47634	0.685958	-0.807114	Recql
0.478614	0.685996	-0.261786	Atpaf2
0.479486	0.686059	-0.253883	Decr2
0.476743	0.686178	0.184499	Cdk5
0.478751	0.686199	0.327929	Sf3b1
0.477172	0.686321	-0.422817	Pcx
0.478919	0.686427	0.186629	Tnpo2
0.473016	0.686567	0.228017	Cox17
0.476762	0.686598	0.749252	Prph
0.474493	0.686599	0.12202	Rars1
0.474678	0.686644	0.422995	Ighm
0.473877	0.68668	0.183459	Prps1l3
0.47243	0.686685	-0.227378	H2-Q10
0.474841	0.686709	-0.274211	Aldh6a1
0.473051	0.686831	0.223948	Ndufs5
0.475315	0.687016	-0.633276	Rpn2
0.473925	0.687059	-0.059732	Ufm1
0.473114	0.687063	1.06399	Wbp11
0.472495	0.687072	-0.351431	Hmgn2
0.474858	0.687093	-1.57114	Sqor
0.470661	0.687121	-0.237133	Atp5f1b
0.471618	0.687192	-1.3642	Bhmt
0.473244	0.687225	0.439857	Clptm1
0.474983	0.687324	0.573568	Uchl1
0.470857	0.687367	0.232977	Guk1
0.470222	0.687486	0.177292	Ahcyl1
0.469649	0.687506	0.133194	Cope
0.471753	0.687543	0.427144	Sgce
0.470991	0.687579	-0.804011	Alg5
0.469897	0.687682	-0.216375	Hspa9
0.468327	0.689471	0.726717	Ndufa11
0.467085	0.69061	0.166862	Zbtb8os
0.467231	0.690643	0.122881	Pura
0.466192	0.691656	0.168969	Iglc1
0.465444	0.692531	0.875911	Ppp4r3a
0.464429	0.693106	0.160433	Ufc1
0.464677	0.693118	-0.0953679	Uba5
0.46388	0.693159	-0.115019	Fabp4
0.464792	0.693246	-0.27131	Ighv1-18
0.46404	0.693383	0.344299	Cd5l
0.462025	0.695562	-0.219664	Lamc1
0.462211	0.695617	0.213873	Fabp3
0.459833	0.69763	-0.082303	Rps3
0.460615	0.697657	-0.23765	Gstm2
0.460302	0.697878	0.222459	Mrps36
0.459887	0.697977	0.405667	Fyco1
0.45891	0.698772	0.209455	Cmc2
0.457139	0.699273	0.20699	Slc4a4
0.456722	0.699432	-0.363505	Tbcd
0.457491	0.699553	-0.51647	Trappc5
0.457197	0.699565	-0.38523	Apoa1
0.458249	0.69958	0.205655	Rab3gap2
0.45585	0.69959	0.918674	Ighv5-9-1
0.458051	0.6996	0.317515	Cnnm3
0.455485	0.699746	0.244143	Hspa2
0.457703	0.699762	0.40731	C5
0.45628	0.699774	-0.281105	Tbc1d15
0.455372	0.699782	0.19137	Eci2
0.455881	0.700005	-0.199033	Wbp2
0.454491	0.700097	0.226632	Ddx3x
0.454573	0.700355	0.363036	Plcb4
0.454699	0.700589	-0.142038	Cdc34
0.453778	0.700921	0.818927	Pus10
0.453286	0.701088	0.135363	Gsk3b
0.453338	0.701396	0.952299	Aox3
0.45196	0.702885	0.18627	Mtdh
0.4521	0.703059	0.749339	Scarb2
0.451711	0.703077	0.0803547	Nap1l1
0.450638	0.704292	-0.180639	Pdk1
0.450107	0.704873	0.102196	Blvrb
0.449786	0.705009	0.129697	Sumo2
0.449365	0.705276	0.175539	Mrps27
0.449147	0.705346	0.631222	Myot
0.448379	0.706383	-0.24025	Ehd2
0.446934	0.706603	0.599691	Slc25a4
0.447795	0.706724	-0.455359	Lamb2
0.447496	0.706734	0.277181	Smarcc2
0.446938	0.706967	0.140731	Fam114a2
0.446147	0.70706	0.138207	Gabarapl2
0.447077	0.707081	0.170303	Mdh1
0.446419	0.707109	-0.305433	Cdo1
0.444353	0.70796	-0.201572	Rras
0.444957	0.707974	-0.164512	Canx
0.444635	0.707995	0.705191	Egfr
0.444145	0.708065	0.134197	Ncl
0.44507	0.708124	0.395275	Map2k3
0.443852	0.708186	0.190907	Ctnnbl1
0.443059	0.709171	1.76852	Vps13a
0.442772	0.709424	0.0868599	Psmd13
0.442068	0.709845	0.615475	Cnrip1
0.441902	0.709912	-0.773716	Acad11
0.442207	0.710074	0.116318	Psmd10
0.440638	0.710173	0.102515	Rap1gds1
0.440108	0.710191	0.101295	Glrx3
0.440121	0.710514	0.178931	Pnpla2
0.440709	0.710554	-0.166474	Klhdc7a
0.440733	0.710912	0.511024	Bnip3l
0.439197	0.710918	-0.154493	Tln2
0.440925	0.711139	0.364423	Supt5h
0.441073	0.711167	1.03241	C8g
0.438508	0.711834	0.207883	Ecpas
0.437885	0.712196	0.277546	Septin6
0.437225	0.712914	-0.57232	Srsf4
0.435553	0.713313	0.232577	Txn2
0.436684	0.713488	-0.169092	Rab5c
0.435034	0.713572	0.239295	H4c1
0.435596	0.713668	0.1812	Plg
0.435673	0.713952	-0.265161	Nrd1
0.434156	0.714247	-0.118393	Pdia6
0.436144	0.714301	0.180056	Urod
0.435682	0.714335	0.639783	Pbxip1
0.434267	0.714349	-0.118167	Fn3krp
0.435832	0.714558	1.5517	Aoah
0.433721	0.714638	0.135364	Pitpnb
0.433071	0.715299	0.346907	Mib1
0.433176	0.715464	-0.202169	Gc
0.431934	0.716293	-0.159409	Selenop
0.431678	0.716487	-0.277802	Pex14
0.430846	0.716509	0.0768552	Tsn
0.432247	0.716513	0.0655303	Tln1
0.431974	0.7166	0.198076	Pcmt1
0.430941	0.716785	0.301373	Txnrd3
0.431315	0.717007	-0.162191	Chchd3
0.431006	0.717039	0.541284	Rpl37
0.429975	0.717262	0.0905836	Kif5b
0.429266	0.717611	0.203474	Mapre2
0.429569	0.71763	-0.373449	Rpn1
0.430003	0.717639	0.368233	Mrpl41
0.428748	0.717714	0.190142	Txnip
0.42887	0.717837	0.1563	Mblac1
0.427368	0.719434	0.107023	Plaa
0.427044	0.719877	0.263786	Anks1
0.424576	0.721839	0.180268	Dap
0.42468	0.722087	-0.236792	Cmbl
0.42411	0.722162	0.177762	Nif3l1
0.424822	0.722288	-0.206037	Hsd17b10
0.425	0.722384	0.15111	Rplp1
0.423746	0.722594	0.244404	Smoc1
0.425058	0.722689	-0.241387	Ica
0.425248	0.722763	0.190565	Mrps15
0.422873	0.723618	-0.123214	Serpinf1
0.42242	0.724273	0.38924	Naca
0.422034	0.724345	0.222373	Zc3h15
0.421455	0.72459	-0.415324	Acsf2
0.421107	0.724793	1.05222	C8b
0.42155	0.724861	-0.240999	Lum
0.420318	0.726026	-0.513764	Dhrs7b
0.418735	0.726128	-0.113331	Tkfc
0.420008	0.726133	0.683731	Idi1
0.419063	0.726377	-0.307715	Lss
0.418741	0.726513	0.0686924	Fscn1
0.419092	0.726599	1.07333	Rtn2
0.419125	0.726982	-0.148631	Rpl19
0.416939	0.72739	0.108757	Plpbp
0.41913	0.727391	-0.712907	Marcksl1
0.4167	0.727515	-0.119395	Cbr4
0.417132	0.727562	-0.112953	Mapk1
0.41745	0.727693	-0.275247	Atp2a2
0.416329	0.727904	0.0904257	Tcp1
0.417184	0.727937	0.0954762	Psme1
0.417516	0.727982	0.185149	Arhgap1
0.415678	0.728982	0.239549	Timm44
0.414127	0.731206	0.189854	Icam2
0.412642	0.732087	0.664857	Hdgfl2
0.413055	0.732457	-0.0940428	Rps9
0.412649	0.732494	1.1403	Il4
0.409748	0.732499	0.172387	Gak
0.412821	0.732597	-0.199099	Pi16
0.4071	0.732683	-0.195057	Srrm1
0.411486	0.732706	-1.06414	Ndufb7
0.409793	0.732798	-0.415414	Atp5mg
0.410153	0.732919	0.0702064	Nudc
0.411001	0.732958	-0.0833604	Ptpn23
0.411589	0.732962	0.156116	Elob
0.408763	0.73298	0.176828	Sdsl
0.407139	0.733026	-0.166601	Zfand6
0.409897	0.733064	0.476645	Cdk5rap3
0.411166	0.733105	-0.251202	Cd200
0.410232	0.733187	-0.702203	Syne2
0.407181	0.733304	0.779821	Saa4
0.408788	0.733307	-0.276509	Hacd3
0.411611	0.733332	-0.26834	Etfa
0.410294	0.733354	-0.595857	Get4
0.407316	0.73354	0.438992	Pld4
0.408831	0.733654	-0.245286	Reep5
0.40622	0.733712	0.152334	Exoc7
0.410338	0.733716	0.704752	Pdcd6
0.411649	0.73374	-0.163529	Mia3
0.40785	0.733858	0.531151	Klc4
0.407324	0.733944	0.77126	Unc45b
0.407483	0.733996	1.31143	Mpz
0.407875	0.73419	0.0795479	Eif3e
0.404869	0.735529	-0.259688	Etfb
0.40505	0.735542	0.155842	Map2k2
0.405115	0.735739	0.120269	Dctn3
0.403789	0.736946	-0.368323	Serpina1a
0.403807	0.737349	0.361855	Ndufa4
0.402622	0.738264	0.176778	Cma1
0.402814	0.738348	0.151085	Crkl
0.402278	0.738472	0.125285	Isca2
0.400844	0.738889	0.334324	Aprt
0.401262	0.738962	1.07136	Wipi2
0.401878	0.738982	-0.550166	Pip4k2c
0.400928	0.739074	-1.3092	Masp2
0.401355	0.739116	0.162867	Rps15
0.401511	0.739135	-0.0447216	Ugt2b17
0.400072	0.739839	-0.0769334	Psmb4
0.399366	0.740085	-0.147393	Pdcd6ip
0.399063	0.740126	0.655864	Mrpl37
0.399549	0.740189	0.426461	Aamdc
0.398205	0.741449	-0.12497	Iah1
0.397375	0.74151	0.263987	Pnp2
0.397858	0.741583	0.364953	Luzp1
0.397001	0.741648	0.329035	Xrn2
0.396675	0.741736	0.174748	Mbl2
0.397442	0.741912	0.074873	Cacybp
0.395639	0.742397	0.105823	Rad23b
0.395728	0.742742	0.153492	Hbb-b2
0.39582	0.743036	0.0805793	Prkaca
0.394415	0.743501	-0.943218	Zfpl1
0.394104	0.743542	0.694103	Rbm27
0.39446	0.743836	-0.117046	Pnpt1
0.394624	0.743983	0.513557	Cox7a2
0.391791	0.747286	-0.231826	Mrps34
0.391326	0.747489	0.0895133	Snx5
0.391421	0.747661	0.18327	Wdr11
0.39085	0.747823	0.257967	Efl1
0.386293	0.749104	-0.156163	Atp6v1c1
0.389378	0.749353	0.291836	Pyurf
0.385918	0.749451	-0.274406	Ehhadh
0.386299	0.749503	-0.245996	Acot13
0.389786	0.74955	0.181944	Mrps22
0.389421	0.749756	-0.190487	Hmgcl
0.386376	0.749774	0.097275	Eif3l
0.385537	0.749919	0.38366	Cox8b
0.387455	0.750014	-0.147142	Tsr2
0.387167	0.750015	0.221197	Sucla2
0.38828	0.750054	1.20462	Pbld1
0.386902	0.750117	-0.192058	Dhps
0.386436	0.750123	-0.374746	Ndufs3
0.387901	0.750265	-0.329683	Rab34
0.38656	0.750304	0.0972846	Otub1
0.388496	0.750333	0.207666	Hnrnpll
0.388302	0.750353	0.211413	Letm1
0.388703	0.75036	0.174794	Grsf1
0.387471	0.75036	-0.592757	Srr
0.385059	0.750766	0.605927	Ttn
0.384824	0.750939	0.377755	Tpk1
0.384048	0.752143	-0.362253	Oxnad1
0.379959	0.753204	0.320659	Fkbp15
0.379701	0.753361	-0.579307	Igkv2-109
0.38209	0.753406	-0.494605	Aspn
0.380025	0.75345	0.228248	Tsg101
0.3815	0.753463	0.222607	Cfi
0.380626	0.753496	0.239994	Gbp7
0.381732	0.753511	0.371295	Hmga1
0.382903	0.753562	0.533237	Chtf18
0.38213	0.753685	0.150419	Pycr3
0.382339	0.753711	0.324698	Akap5
0.382567	0.753757	0.982185	Map4
0.380052	0.753793	-0.126678	Rpl27
0.378584	0.753805	-0.0710883	Ruvbl1
0.380694	0.753834	1.03633	Senp7
0.38023	0.753887	0.195989	Anp32a
0.378714	0.753989	0.128992	Pdcd5
0.380835	0.754015	1.10152	Mrpl24
0.378195	0.754118	0.127817	Paics
0.378844	0.754159	0.108479	Gphn
0.380947	0.754171	0.117526	Nadk2
0.379037	0.754181	0.280358	Prrc2a
0.377102	0.75567	0.116583	Ap1b1
0.376074	0.756086	0.167027	Rufy1
0.375793	0.756189	0.165588	Nadk
0.376207	0.756199	-0.106644	Pygl
0.376517	0.756219	0.888598	Ctbp2
0.376321	0.7563	0.630452	Dmd
0.376568	0.756515	0.428428	Ankrd2
0.374691	0.756988	0.0857468	Pfdn6
0.375062	0.757191	0.117505	Ciapin1
0.374779	0.757251	0.148243	F2
0.373046	0.757591	0.228086	Plin4
0.372819	0.757684	-1.33722	Mtrex
0.373484	0.757809	0.190001	Lin7c
0.374205	0.75789	-0.832301	Sirpa
0.373121	0.757951	0.4011	Rdh13
0.373937	0.758109	0.165777	Mavs
0.37321	0.758113	0.263864	Zfp947
0.373486	0.758205	0.174346	Prkar1a
0.373621	0.758359	0.139128	Abhd11
0.372009	0.759129	0.143497	Ndufa7
0.371502	0.759883	0.156994	Acot7
0.36981	0.762063	1.60346	Nlrp2
0.369679	0.76211	-0.170996	Lonp1
0.369476	0.76214	0.347612	Cpn1
0.36991	0.762273	0.0871716	Echdc1
0.368996	0.762536	-0.118895	Prdx4
0.368208	0.764062	0.230235	Lima1
0.36545	0.769187	0.0944309	Akr1a1
0.365198	0.769215	0.0976739	Eif3b
0.364658	0.769509	-1.16083	Shank3
0.364394	0.769576	0.280201	Nfs1
0.363686	0.769907	0.201549	Xpo1
0.363769	0.770038	1.14471	Hspa12b
0.363446	0.770071	-0.152738	Naga
0.363859	0.770242	0.804698	Lmod3
0.363058	0.770481	-1.69296	Mcm6
0.362282	0.771026	0.0998373	Rps27
0.362424	0.771201	0.263878	Tax1bp3
0.361344	0.771988	-0.0551708	Psmd2
0.361464	0.772229	0.152763	Serpinf2
0.361083	0.772297	-0.102445	Gbe1
0.359009	0.774881	0.0918896	Mat2b
0.359358	0.775015	0.370067	Nt5m
0.359067	0.775162	0.108375	Tsnax
0.358642	0.775278	0.152733	Mapt
0.35798	0.776249	-0.213054	Lyplal1
0.358095	0.776399	0.121343	Lamtor1
0.352187	0.776924	-0.246868	Alkbh3
0.357295	0.776977	-0.235551	Rbm47
0.353382	0.777022	-0.342799	Rigi
0.352955	0.777151	-0.176939	Hspg2
0.352233	0.777196	-0.135852	Cobll1
0.356889	0.777235	-1.02431	Alcam
0.357355	0.777261	0.326621	Strn4
0.353042	0.77732	0.192477	Ap2s1
0.353432	0.777352	0.195519	Art3
0.352401	0.777404	0.265816	Coa5
0.352597	0.777528	-0.37638	Naaa
0.353496	0.777591	0.170292	Commd9
0.353514	0.777987	-0.133705	Selenbp1
0.354641	0.778091	0.52984	Nudt8
0.353647	0.778138	0.0753274	Blvra
0.354925	0.778226	-0.422971	Ccdc43
0.356272	0.778245	0.107838	Plbd2
0.353966	0.778294	0.167534	Snrpa1
0.353681	0.778368	0.257666	Esrra
0.354088	0.778374	-0.179764	Oxsm
0.35502	0.778429	-0.38599	Ndufb9
0.354669	0.778431	0.14423	Gpi
0.355153	0.778447	0.122589	Enoph1
0.35429	0.778567	-0.513977	Scfd2
0.355179	0.778825	-0.592332	Mt1
0.355376	0.778878	-0.688248	Atp6v0d1
0.355545	0.778887	0.542228	Gng2
0.350666	0.779125	-0.188528	Calu
0.349515	0.780511	-0.294073	Pet100
0.349546	0.780758	-0.0898862	Ces2g
0.349707	0.780811	-0.0726929	Pakap
0.349848	0.780856	0.168304	Drap1
0.348614	0.781233	0.268229	Pltp
0.348356	0.781251	-0.418486	Sfxn1
0.347955	0.781318	0.672055	Ampd2
0.348787	0.781339	0.206657	Lage3
0.348044	0.78155	-0.423028	Afap1
0.348799	0.781733	-0.595297	Nucb2
0.347477	0.782046	0.0883887	Csde1
0.347158	0.782309	0.120284	Gm20441
0.346868	0.782479	0.105822	Gars1
0.343807	0.783724	0.676661	Mbl1
0.344832	0.783747	0.625047	Chchd6
0.345677	0.783891	-0.0955813	Mtap
0.344891	0.783992	0.275157	Ighv1-74
0.343831	0.784062	0.135928	Arf1
0.344536	0.784064	0.161655	Ube2l3
0.345098	0.784273	0.773193	Mybph
0.343283	0.784316	-0.176745	Abcf2
0.344893	0.784386	-0.339453	Ighv6-6
0.343849	0.784433	-0.227168	Acaa1a
0.343961	0.784638	0.0790629	Gstp1
[truncated: 2,205 more rows]

## Sheet: BAT tissue lysate
N: -Log Student's T-test p-value CAC_CTR	N: Student's T-test q-value CAC_CTR	N: Student's T-test Difference CAC_CTR	T: PG.Genes
1.38386	0.336299	1.41935	Actg1
4.15441	0.0336	3.29379	Apcs
3.21752	0.123	1.2677	Apob
1.3179	0.336132	3.22114	Camp
3.66725	0.0853333	2.4694	Chil3
2.04372	0.185217	1.51132	Fga
1.70556	0.262984	1.40223	Fgb
1.48145	0.319082	1.34013	Fgg
2.20985	0.180186	2.6484	Hp
2.30871	0.175	1.68919	Itih3
2.28123	0.172462	1.88351	Lrg1
3.41989	0.105538	-1.08984	Mgam
2.93699	0.11696	3.17657	Ngp
1.32109	0.336288	1.14887	Orm1
1.64997	0.269093	1.78207	Orm2
4.55633	0.0213333	1.58206	Qsox1
3.9836	0.0525714	3.41013	S100a8
4.44077	0.027	3.54839	S100a9
1.61017	0.283788	1.37464	Serpina3n
2.47855	0.169725	-1.01702	Abhd5
1.53191	0.304496	1.17484	Acta2
1.69823	0.260727	1.12171	Alpl
1.65751	0.266	1.1098	Ambp
2.09493	0.18804	1.29071	Cdc42bpa
1.34791	0.334852	3.21543	Clca3a2
1.61233	0.284018	-1.45143	Col1a1
1.58331	0.290319	1.03033	Drg2
1.94872	0.205176	1.35846	Eif1
1.54881	0.303216	-2.65839	Emc2
1.34162	0.330741	-3.35722	Fabp1
2.09109	0.183038	1.32349	Fbln5
1.57356	0.291656	2.98721	Fcgbp
1.4761	0.324257	-1.32705	Gan
1.43787	0.325645	1.02368	Hmox1
1.37914	0.329191	4.14941	Igfbp5
1.50061	0.308887	-1.23002	Ighv7-3
2.73452	0.146471	-1.02134	Igsf8
1.3815	0.330169	3.69886	Itih4
1.68856	0.261743	4.62247	Lcn2
1.72933	0.257613	-1.12135	Lgals3bp
2.17684	0.174553	1.17032	Lire1
3.27731	0.110667	3.95272	Ltf
2.7864	0.143097	1.09176	Lyz2
2.40961	0.178897	3.45366	Mfge8
2.1846	0.178697	1.14803	Micos13
1.40936	0.331913	1.07254	Mmp3
1.42287	0.327835	1.5665	Mpp7
1.86123	0.227273	3.15008	Mrpl19
2.44515	0.169673	-3.88306	Mrpl23
2.64157	0.1533	1.72941	Necap2
2.28919	0.171636	1.74711	Nfib
1.82595	0.233098	4.3482	Nnt
1.38099	0.329744	-1.47763	Npr3
1.35965	0.330456	-1.33117	Pde4d
2.17777	0.177783	-1.05181	Pef1
2.429	0.177	-1.95347	Phgdh
1.98141	0.208544	1.63808	Pla2g7
1.91892	0.219739	1.03769	Plin5
1.33642	0.329747	1.27451	Prpf4
1.59495	0.285573	-1.01926	Prune2
1.9079	0.223518	3.24932	Ptcd3
1.68144	0.26664	1.12992	Ptp4a1
1.45904	0.326505	1.75614	Rad21
4.81776	0	3.50955	Retnlg
2.82159	0.150286	1.25967	Rnase4
2.15478	0.176948	1.21187	Rnf123
1.64164	0.272774	1.12577	Rps29
2.09432	0.184388	1.21335	Skiv2l
2.05353	0.187604	1.04457	Sorbs2
2.10917	0.186667	2.74365	Spp1
1.57892	0.290788	2.83764	Srsf10
1.70722	0.263188	2.63492	Stau1
2.6081	0.158381	-2.27582	Sult1a1
1.40638	0.331084	2.31467	Tjp2
1.94944	0.206696	3.47839	Tmco1
2.5456	0.15775	1.00779	Ttc1
2.08674	0.179477	-1.30742	Ttr
1.36522	0.327821	1.78807	Vti1a
1.91499	0.218514	2.90912	Wfdc18
1.83596	0.232422	5.30216	Wfdc2
1.97268	0.203634	-1.54172	Ywhaz
1.37343	0.32548	1.29277	Zfand2b
1.8396	0.23135	0.43459	Abhd10
0.295792	0.809174	0.280975	Adprhl1
NaN	1	0	Apoc3
0.0507372	0.973865	-0.0892959	Aspscr1
0.167525	0.901328	0.113523	C1s1
0.105061	0.942766	0.333418	Cav2
0.845749	0.4874	0.677574	Cbx1
1.42684	0.326543	0.895816	Cd14
0.790458	0.521497	-1.64363	Cd47
0.394624	0.743983	0.513557	Cox7a2
NaN	1	0	Cox7a2l
0.00474624	0.997341	0.00457788	Ddx3y
0.0249788	0.982933	0.0184119	Dnah3
0.760453	0.529833	0.657914	Eif4e2
0.830033	0.497118	-0.446824	F12
1.12248	0.405725	2.27061	Git1
0.488102	0.679259	-0.133838	H1-2
NaN	1	0	H2-T23
0.395728	0.742742	0.153492	Hbb-b2
0.615947	0.61552	0.582135	Hpx
0.914263	0.455874	1.35891	Ighg1
0.973463	0.439344	-0.761961	Itm2b
NaN	1	0	Kcnmb4
1.06824	0.418696	0.404168	Lrrfip2
1.01952	0.429928	0.699937	Lsm5
0.101673	0.944101	-0.141824	Map2k6
0.396675	0.741736	0.174748	Mbl2
0.0669506	0.968657	-0.161109	Mcfd2
0.738574	0.538512	1.05702	Mup2
0.363446	0.770071	-0.152738	Naga
0.231557	0.85436	0.587232	Nes
NaN	1	0	Nop10
0.0598697	0.970428	0.0336437	Pfdn4
0.914319	0.456449	0.968284	Plvap
1.08957	0.409891	-1.30628	Ppfibp1
NaN	1	0	Pspc1
0.1311	0.928023	0.113468	Ptprm
NaN	1	0	Rac2
NaN	1	0	Saa1
0.407181	0.733304	0.779821	Saa4
1.38273	0.333628	0.876505	Serpina10
1.06107	0.420432	1.11521	Sf3b5
0.0753391	0.965756	0.0499887	Smndc1
0.0985987	0.946926	-0.441462	Smpx
1.67844	0.266029	0.649588	Snrpe
1.66682	0.269404	0.323442	Sparcl1
NaN	1	0	Srsf5
0.938972	0.451505	0.231425	Stxbp2
NaN	1	0	Tcof1
0.478919	0.686427	0.186629	Tnpo2
0.464677	0.693118	-0.0953679	Uba5
0.576736	0.63519	0.470876	Vtn
0.023343	0.983371	-0.0194702	Xpo7
0.958869	0.443362	1.01491	Zc3hav1
NaN	1	0	0610012G03Rik
0.206514	0.872251	0.0607648	1700037H04Rik
0.0207944	0.985801	0.00823069	2210016F16Rik
NaN	1	0	2310061I04Rik
0.620144	0.614447	0.346859	5730455P16Rik
0.114541	0.938777	0.127641	9530053A07Rik
0.528841	0.660549	2.18965	A1bg
0.0477163	0.975133	-0.0184646	Aacs
0.560811	0.641508	0.275837	Aak1
0.399549	0.740189	0.426461	Aamdc
0.228633	0.855911	-0.0763631	Aamp
0.033483	0.980949	0.0146413	Aars1
NaN	1	0	Aars2
0.152009	0.91211	-0.0929995	Aarsd1
0.282547	0.818672	0.175826	Aasdhppt
0.120835	0.933786	-0.290892	Abat
1.21146	0.379284	-2.03417	Abcb10
NaN	1	0	Abcb7
0.171573	0.899244	0.486402	Abcb8
0.476648	0.685852	-0.18303	Abcc3
NaN	1	0	Abcc4
NaN	1	0	Abcd2
1.38194	0.331672	-0.813203	Abcd3
0.00257155	0.999374	0.000640631	Abce1
0.821508	0.501437	0.18992	Abcf1
0.343283	0.784316	-0.176745	Abcf2
NaN	1	0	Abcf3
NaN	1	0	Abcg2
0.373621	0.758359	0.139128	Abhd11
NaN	1	0	Abhd12
0.110892	0.940157	0.0502448	Abhd14b
NaN	1	0	Abhd4
0.785695	0.521438	-0.860566	Abhd6
0.292385	0.810627	0.0903311	Abi1
0.244468	0.84656	-0.30167	Abi3bp
0.0897011	0.955312	-0.069937	Ablim1
1.03011	0.427676	0.730612	Ablim2
NaN	1	0	Ablim3
0.130245	0.927311	0.0386949	Abracl
0.242792	0.846667	-0.0857017	Abraxas2
0.236794	0.849841	-0.926228	Abtb1
0.343849	0.784433	-0.227168	Acaa1a
0.898736	0.46295	1.04491	Acaa1b
0.692463	0.55906	0.301753	Acaa2
0.934914	0.451979	-0.254351	Acaca
0.0416083	0.975345	-0.172261	Acacb
0.745862	0.534359	-0.320573	Acad10
0.441902	0.709912	-0.773716	Acad11
0.701143	0.554553	-0.222033	Acad12
1.64119	0.272349	-0.609364	Acad8
0.856225	0.481541	-0.176652	Acad9
0.218049	0.862796	0.0598936	Acadl
0.51286	0.666383	-0.314821	Acadm
1.59281	0.285804	-0.709104	Acads
0.306452	0.803021	-0.180546	Acadsb
0.0258556	0.982959	0.0104432	Acadvl
0.113481	0.938186	-0.0327642	Acap2
1.1364	0.402012	0.498686	Acat1
2.78582	0.138625	0.20201	Acat2
0.310697	0.799617	-0.144064	Acbd3
0.271061	0.82688	0.619728	Acbd5
0.234959	0.850599	-0.235986	Acbd6
0.0236464	0.983557	-0.0326178	Ace
0.120382	0.933935	0.0755155	Acin1
0.962446	0.443695	-0.198631	Acly
0.955046	0.445565	-0.13452	Aco1
0.0767317	0.964635	0.0558801	Aco2
0.975185	0.440917	0.251879	Acot1
1.04648	0.421741	1.03978	Acot11
0.386299	0.749503	-0.245996	Acot13
0.0212382	0.985168	0.00684023	Acot2
0.371502	0.759883	0.156994	Acot7
0.053657	0.972459	0.109789	Acot8
0.0835294	0.959391	-0.0309253	Acot9
0.653212	0.587928	-0.255459	Acox1
1.61616	0.282196	0.49523	Acp1
0.790329	0.521051	-0.288739	Acp2
0.114322	0.938565	-0.0878739	Acp5
0.07277	0.966536	0.0298977	Acp6
0.421455	0.72459	-0.415324	Acsf2
0.593539	0.626487	-0.0778489	Acsf3
0.479841	0.685536	-0.306756	Acsl1
NaN	1	0	Acsl3
0.334571	0.787905	0.297636	Acsl5
0.158201	0.90929	-0.0923338	Acsl6
1.1081	0.401766	-0.526325	Acsm3
NaN	1	0	Acsm5
0.937531	0.451179	0.487052	Acss1
1.44888	0.330644	-0.287817	Acss2
0.0897468	0.955816	0.0705352	Acss3
0.092577	0.953636	0.148594	Acta1
1.75676	0.24758	-0.887913	Actb
0.0718544	0.966053	0.0785317	Actc1
0.303308	0.803764	0.0966144	Actl6a
1.40203	0.332234	0.331296	Actn1
0.143085	0.920539	-0.678215	Actn2
0.170417	0.900492	-0.757363	Actn3
0.598277	0.624997	0.106073	Actn4
1.00087	0.440091	0.322161	Actr10
0.965032	0.44217	-0.140024	Actr1a
0.0513605	0.973975	-0.0306923	Actr1b
0.804778	0.512026	0.244864	Actr2
0.562124	0.641962	0.155478	Actr3
0.0191343	0.987236	-0.0176346	Acy1
0.148336	0.917312	-0.0735757	Acy3
0.834711	0.49412	0.180768	Acyp1
0.154466	0.912827	0.103421	Acyp2
NaN	1	0	Adam17
0.0046487	0.997333	0.00233078	Adap1
NaN	1	0	Adck1
NaN	1	0	Adcy3
NaN	1	0	Adcy9
0.242051	0.846243	-0.0473292	Add1
0.253044	0.842731	0.100515	Add3
0.722644	0.544	-1.31459	Adgrf4
0.989765	0.439134	-0.161395	Adh1
0.696015	0.55646	0.0896387	Adh5
1.1425	0.401572	0.775979	Adh7
0.481678	0.683761	-0.290466	Adhfe1
0.204762	0.873687	-0.081389	Adi1
0.668226	0.576195	-0.276527	Adipoq
2.35369	0.175701	0.278191	Adk
0.984548	0.439278	-4.05328	Adnp
1.32152	0.336629	0.361546	Ado
1.32945	0.334016	0.362405	Adprh
0.164257	0.903642	0.047246	Adprs
0.153197	0.912268	0.0295494	Adrm1b
0.0814078	0.960998	-0.0705876	Adsl
0.100407	0.945413	-0.220013	Adss1
1.04151	0.423688	0.165942	Adss2
1.55882	0.300032	0.417065	Aebp1
0.348044	0.78155	-0.423028	Afap1
0.506972	0.667344	-0.328471	Afdn
1.1096	0.401507	0.791946	Afg1l
0.596638	0.625357	-0.850078	Afg3l1
0.776898	0.526002	0.167329	Afg3l2
0.785074	0.520639	-0.22392	Afm
0.0152177	0.989186	0.0038023	Aga
0.709895	0.548875	0.23402	Agfg1
0.122813	0.933003	0.0657432	Agfg2
NaN	1	0	Agk
0.0705233	0.966772	-0.082654	Agl
0.76692	0.529058	0.264358	Ago2
0.178512	0.896152	-0.501364	Agpat1
0.220712	0.862666	-0.151551	Agpat2
0.0320393	0.980872	-0.0332942	Agpat3
0.245324	0.84697	-0.133816	Agrn
0.258088	0.836307	0.155552	Agt
0.712971	0.550866	0.143392	Ahcy
0.470222	0.687486	0.177292	Ahcyl1
0.668048	0.575872	-0.161508	Ahcyl2
1.16152	0.397947	-0.481856	Ahnak
0.138045	0.922188	0.169187	Ahnak2
2.00855	0.201593	0.272359	Ahsa1
0.288412	0.813539	0.232075	Ahsg
NaN	1	0	Aif1l
0.178766	0.895822	0.0311036	Aifm1
0.689839	0.560297	0.295847	Aifm2
0.578701	0.636138	0.162212	Aimp1
1.34336	0.333531	0.413689	Aimp2
0.517065	0.66547	0.154013	Aip
0.091063	0.954625	0.233166	Ak1
1.30364	0.34101	0.810272	AK157302
0.048631	0.974266	-0.0140486	Ak2
0.220036	0.862917	-0.133804	Ak3
NaN	1	0	Ak4
1.35637	0.331834	0.27184	Akap1
0.601976	0.621443	-0.294091	Akap12
0.382339	0.753711	0.324698	Akap5
NaN	1	0	Akap7
NaN	1	0	Akap8
0.36545	0.769187	0.0944309	Akr1a1
0.0706041	0.967147	0.0508871	Akr1b1
1.16555	0.400438	-0.0576944	Akr1b10
0.508292	0.668003	-0.120833	Akr1b7
1.44106	0.328923	-0.253145	Akr1b8
0.0164	0.989443	-0.00727391	Akr1e2
0.763569	0.52943	0.116749	Akr7a2
0.268256	0.827965	0.0981348	Akt1s1
1.85229	0.228205	0.107772	Akt2
0.0509637	0.973883	-0.0242422	Alad
1.52294	0.304985	-0.438499	Alb
0.356889	0.777235	-1.02431	Alcam
1.00045	0.439661	0.221154	Aldh16a1
0.126916	0.928795	-0.0810976	Aldh1a1
0.919979	0.457961	-0.196923	Aldh1a7
0.645874	0.595673	-0.300337	Aldh1l1
0.27148	0.826615	-0.164088	Aldh2
NaN	1	0	Aldh3a2
0.884864	0.468969	-1.48896	Aldh3b2
0.511107	0.666465	-0.397092	Aldh4a1
0.300541	0.804848	-0.0795293	Aldh5a1
0.474841	0.686709	-0.274211	Aldh6a1
0.219899	0.862753	-0.0579491	Aldh7a1
0.194715	0.883535	0.0544896	Aldh9a1
1.25501	0.359497	0.509398	Aldoa
1.10759	0.401201	1.01621	Aldoart1
NaN	1	0	Aldob
0.511514	0.666078	1.06741	Aldoc
0.470991	0.687579	-0.804011	Alg5
0.352187	0.776924	-0.246868	Alkbh3
0.971577	0.440384	0.315309	Alyref
0.0329968	0.980432	0.0207202	Amacr
0.0924801	0.953491	0.0282266	Amdhd2
NaN	1	0	Amfr
0.108547	0.940535	0.251164	Ampd1
0.347955	0.781318	0.672055	Ampd2
0.54547	0.651859	0.161152	Ampd3
1.19987	0.383345	-0.363034	Amy1
0.487474	0.67861	-0.232538	Ank1
2.57918	0.146696	0.372476	Ank2
0.100638	0.94541	-0.216586	Ank3
1.1537	0.39915	0.530108	Ankfy1
0.727402	0.542416	0.45227	Ankmy2
NaN	1	0	Ankrd17
0.376568	0.756515	0.428428	Ankrd2
0.16946	0.899699	-0.0791051	Ankrd40
0.427044	0.719877	0.263786	Anks1
NaN	1	0	Ano10
NaN	1	0	Ano6
0.38023	0.753887	0.195989	Anp32a
0.0455808	0.976033	0.025419	Anp32b
1.11054	0.402262	0.343744	Anp32e
0.52525	0.658823	-0.259992	Anpep
0.920128	0.45835	-0.512481	Anxa1
NaN	1	0	Anxa11
1.05627	0.418907	-0.654326	Anxa2
0.88319	0.46918	-0.717348	Anxa3
0.676844	0.569886	-0.548365	Anxa4
0.869785	0.472671	-0.724746	Anxa5
NaN	1	0	Anxa6
0.672783	0.572743	0.368196	Anxa7
0.435832	0.714558	1.5517	Aoah
0.84198	0.491298	-0.722687	Aoc3
0.789927	0.520928	-0.207342	Aox1
0.453338	0.701396	0.952299	Aox3
0.377102	0.75567	0.116583	Ap1b1
0.765781	0.529063	0.146943	Ap1g1
0.870862	0.473363	0.16957	Ap1m1
1.47569	0.322184	0.373184	Ap1s1
0.513079	0.666424	0.674548	Ap1s2
0.870523	0.473273	0.175947	Ap2a1
0.871126	0.473407	0.106848	Ap2a2
0.478033	0.685873	0.118971	Ap2b1
2.0033	0.197213	0.418045	Ap2m1
0.353042	0.77732	0.192477	Ap2s1
0.19553	0.882905	0.205011	Ap3b1
0.14301	0.920218	0.1489	Ap3d1
0.0440871	0.976267	-0.0339723	Ap3m1
0.0782016	0.963572	-0.155093	Ap3s1
0.555507	0.64508	-0.450014	Apbb1ip
0.0776046	0.963701	0.0315409	Apeh
2.44672	0.171704	0.437721	Apex1
1.87201	0.225722	0.534369	Api5
0.854559	0.482496	0.279127	Apip
0.495581	0.674612	-0.222841	Aplp2
0.708419	0.550446	-0.511801	Apmap
0.457197	0.699565	-0.38523	Apoa1
0.0301278	0.982496	-0.0529447	Apoa2
0.919869	0.457374	-0.446837	Apoa4
0.153264	0.912782	-0.73149	Apobec2
NaN	1	0	Apobec3
0.0540327	0.973788	0.22742	Apoc1
0.561311	0.641598	0.351869	Apod
0.200739	0.876886	0.127437	Apoe
0.141512	0.919722	0.0778503	Apoh
0.556983	0.643584	0.240114	Apom
1.09819	0.406124	0.6903	Apoo
0.496638	0.675555	-0.478376	Apool
0.0773297	0.963807	-0.0410388	Appl1
0.400844	0.738889	0.334324	Aprt
0.232635	0.852993	0.307035	Aqp1
NaN	1	0	Aqp7
0.249859	0.844484	0.0401018	Arcn1
0.343831	0.784062	0.135928	Arf1
0.317113	0.799107	-0.0951777	Arf4
0.315349	0.799813	0.166643	Arf5
0.251404	0.842775	0.247644	Arf6
0.280293	0.819971	0.172961	Arfgap1
0.278917	0.820191	-0.0795934	Arfgap2
0.763121	0.528691	0.463187	Arfgef2
1.88667	0.225469	0.332006	Arfip1
0.813315	0.504858	-1.52239	Arg1
1.24388	0.36185	0.644091	Arglu1
0.417516	0.727982	0.185149	Arhgap1
NaN	1	0	Arhgap12
1.34401	0.33413	0.692415	Arhgap17
0.562403	0.643041	-0.434565	Arhgap18
NaN	1	0	Arhgap26
NaN	1	0	Arhgap31
NaN	1	0	Arhgap35
0.333395	0.788177	0.0631857	Arhgdia
1.54166	0.302913	0.317694	Arhgdib
0.499001	0.674888	1.64384	Arhgef1
0.589757	0.630454	0.314418	Arhgef12
NaN	1	0	Arhgef18
0.685547	0.56468	0.363637	Arhgef7
0.230533	0.853756	0.154434	Arih1
0.130151	0.926987	0.268575	Arl1
NaN	1	0	Arl15
0.245487	0.84722	-0.194546	Arl2
1.12705	0.404691	0.597265	Arl3
0.23229	0.853222	-0.457772	Arl6ip1
NaN	1	0	Arl6ip5
0.609309	0.61878	0.282628	Arl8b
1.10851	0.401899	0.259277	Armc1
NaN	1	0	Armc10
0.1899	0.88536	-0.110965	Armc8
1.09798	0.405695	-1.05917	Armh1
0.484588	0.680516	0.225425	Armt1
1.00216	0.439587	0.44626	Arpc1a
0.0652561	0.968245	-0.0244756	Arpc1b
1.194	0.384153	0.209515	Arpc2
0.640577	0.59889	0.23865	Arpc3
1.44752	0.329605	0.241868	Arpc4
1.15895	0.396929	0.274026	Arpc5
1.53123	0.303521	0.748409	Arpc5l
0.0507971	0.974069	-0.0256367	Arpin
0.513463	0.666238	0.19029	Arpp19
0.288138	0.813708	0.548955	Arrb1
0.598206	0.62462	0.218267	Arsa
0.629655	0.609048	0.182979	Arsb
0.353432	0.777352	0.195519	Art3
NaN	1	0	Arxes1
0.732722	0.538615	0.492533	As3mt
0.0341566	0.980944	0.00916195	Asah1
0.191015	0.8847	-0.085469	Asl
0.771987	0.527132	-0.230315	Asns
0.585163	0.63422	-0.192286	Aspa
1.44061	0.328427	0.730897	Aspg
0.136856	0.921955	0.399924	Asph
0.38209	0.753406	-0.494605	Aspn
0.029384	0.981787	-0.029139	Asrgl1
0.0132398	0.989629	-0.0189009	Ass1
NaN	1	0	Atad1
0.0740514	0.967051	0.107676	Atad3
0.640902	0.598596	0.370541	Atg16l1
1.24543	0.361434	0.357866	Atg3
0.117864	0.936346	-0.0600569	Atg4b
0.130174	0.92723	0.206556	Atg5
0.611792	0.617418	-0.219081	Atg7
0.0783684	0.96343	0.0186734	Atic
0.873754	0.471859	0.590039	Atl2
1.12663	0.404258	-0.443969	Atl3
0.0405445	0.975188	-0.0752239	Atm
0.737948	0.538887	-0.266705	Atox1
0.246174	0.847461	0.900558	Atp1a1
0.106801	0.942245	0.101619	Atp1a2
NaN	1	0	Atp1a4
0.13709	0.922159	0.228948	Atp1b1
NaN	1	0	Atp1b3
0.64289	0.597319	1.47647	Atp2a1
0.41745	0.727693	-0.275247	Atp2a2
0.627035	0.609067	0.64777	Atp2a3
NaN	1	0	Atp2b1
NaN	1	0	Atp2b4
NaN	1	0	Atp4a
NaN	1	0	Atp5a1
NaN	1	0	Atp5c1
0.990557	0.44083	-0.562578	Atp5f1a
0.470661	0.687121	-0.237133	Atp5f1b
0.161236	0.906982	0.0674415	Atp5f1d
0.204063	0.874669	-0.153873	Atp5f1e
NaN	1	0	Atp5g2
0.252303	0.843491	0.112719	Atp5me
0.155993	0.911147	0.129759	Atp5mf
0.409793	0.732798	-0.415414	Atp5mg
NaN	1	0	Atp5mk
NaN	1	0	Atp5mpl
0.00705654	0.994383	0.0111217	Atp5pb
0.227413	0.856045	0.172431	Atp5pd
0.989012	0.439265	0.385521	Atp5pf
0.0895872	0.954978	0.0759897	Atp5po
NaN	1	0	Atp6v0a1
0.355376	0.778878	-0.688248	Atp6v0d1
0.671851	0.573129	0.0944147	Atp6v1a
0.776707	0.525213	0.114213	Atp6v1b2
0.386293	0.749104	-0.156163	Atp6v1c1
2.56598	0.153532	0.370459	Atp6v1d
1.67713	0.265806	0.256375	Atp6v1e1
1.80731	0.230828	0.220111	Atp6v1f
2.72287	0.142286	0.486859	Atp6v1g1
0.172292	0.89965	0.0684695	Atp6v1h
1.69789	0.259739	0.586379	Atpaf1
0.478614	0.685996	-0.261786	Atpaf2
NaN	1	0	Atpif1
NaN	1	0	Atpsckmt
NaN	1	0	Atrx
0.927629	0.456392	0.385628	Atxn10
0.337458	0.785982	0.0876317	Atxn2
0.577019	0.635699	0.243729	Atxn2l
0.137641	0.922347	-0.0632029	Auh
NaN	1	0	Aup1
NaN	1	0	Aurkaip1
1.11293	0.40285	0.444875	Aven
0.120779	0.933567	0.0550148	AW551984
0.944848	0.451508	-0.385578	Azgp1
0.223042	0.860156	-0.120505	B2m
1.55022	0.303791	0.791922	B4galt1
0.702657	0.553868	0.459476	Babam1
1.10103	0.403993	0.18782	Babam2
0.844816	0.488198	-0.514585	Bad
0.167159	0.901039	0.0517542	Bag1
NaN	1	0	Bag2
0.0911171	0.954856	0.0965102	Bag3
1.6926	0.26298	0.384614	Bag5
1.11586	0.403793	-0.201027	Bag6
0.0844926	0.958931	-0.0308292	Banf1
0.194308	0.883717	0.1599	Basp1
NaN	1	0	Baz1b
0.799011	0.51539	0.232397	Bcam
NaN	1	0	Bcap29
0.511958	0.666174	-0.279455	Bcap31
NaN	1	0	Bcas2
0.00313979	0.998754	-0.00350904	Bcat2
0.298297	0.807046	0.429186	Bccip
0.885407	0.469349	-0.391839	Bche
1.16154	0.398759	-0.508471	Bckdha
0.0672865	0.968871	-0.0679758	Bckdhb
0.00428061	0.997684	-0.00873899	Bckdk
0.522269	0.662303	0.15945	Bcl2l13
0.156459	0.910619	-0.133287	Bcl7b
NaN	1	0	Bclaf1
NaN	1	0	Bcs1l
1.39448	0.335523	-0.343795	Bgn
0.471618	0.687192	-1.3642	Bhmt
0.145039	0.918524	-0.0727339	Bicd2
0.248007	0.846424	-0.178447	Bid
0.0935899	0.953787	-0.228171	Bin1
0.332422	0.789075	0.164318	Bin2
0.842585	0.491036	-0.230464	Birc6
1.51018	0.307955	0.352355	Bles03
0.0957607	0.951324	-0.0367084	Blmh
0.482724	0.682872	0.666629	Bloc1s1
NaN	1	0	Bloc1s4
0.353647	0.778138	0.0753274	Blvra
0.450107	0.704873	0.102196	Blvrb
0.108171	0.94103	-0.196453	Bnip1
NaN	1	0	Bnip3
0.440733	0.710912	0.511024	Bnip3l
0.00435519	0.997838	-0.00168562	Bola1
1.98127	0.206889	0.304373	Bola2
0.114643	0.939142	0.0365794	Bola3
0.256753	0.837006	1.32306	Borcs5
0.0755364	0.96578	0.0349917	Bpgm
0.0619162	0.97013	-0.0276227	Bphl
0.104117	0.943133	0.033217	Bpnt1
0.750538	0.532694	0.468572	Brap
0.125796	0.930217	-0.0386896	Brcc3
0.318222	0.79896	0.164823	Brox
0.705759	0.551603	-0.431682	Bsg
0.140185	0.920462	0.19135	Bst2
0.305521	0.803496	-0.124013	Btd
1.00035	0.439172	0.689997	Btf3
2.38969	0.173806	0.615156	Btf3l4
0.729223	0.542197	0.209383	Btnl9
0.304301	0.803465	0.146181	Bub3
0.57669	0.634844	0.19043	Bzw1
0.312397	0.799765	0.31295	Bzw2
0.700055	0.555037	0.425016	C1qa
0.13004	0.926888	-0.0701356	C1qb
0.792398	0.520382	-0.199437	C1qbp
0.759262	0.529544	0.300258	C1qc
0.275102	0.822212	0.267541	C2
NaN	1	0	C2cd2l
1.60026	0.28633	0.683794	C3
1.1306	0.402656	0.620979	C4b
0.189581	0.885343	0.172105	C4bpa
0.457703	0.699762	0.40731	C5
0.0707503	0.96716	0.204006	C6
0.33484	0.787935	-1.02132	C7
0.242134	0.846463	0.591579	C8a
0.421107	0.724793	1.05222	C8b
0.441073	0.711167	1.03241	C8g
0.569468	0.639983	0.669605	C9
0.200416	0.877453	-0.127078	Ca1
0.290395	0.813265	0.175655	Ca13
0.0882629	0.956004	0.171302	Ca14
0.11946	0.934475	0.0403881	Ca2
0.700714	0.554579	-0.293988	Ca3
0.99776	0.437967	0.601454	Ca4
0.577621	0.636178	-0.390315	Ca5b
1.40767	0.331901	0.421097	Cab39
0.527415	0.657374	0.6759	Cab39l
NaN	1	0	Cacna2d1
0.126251	0.929861	-0.454902	Cacnb1
0.397442	0.741912	0.074873	Cacybp
0.244956	0.846976	-0.0867789	Cad
0.571486	0.637601	1.27852	Cadm4
0.788695	0.519871	0.407714	Cald1
0.098641	0.947424	0.047255	Calm1
0.308794	0.800223	-0.215842	Calr
0.350666	0.779125	-0.188528	Calu
1.3043	0.341113	0.321268	Camk1
0.158234	0.909585	0.362678	Camk2b
1.54141	0.301898	-0.448747	Camk2d
0.00256453	0.999093	0.0048368	Camk2g
NaN	1	0	Camsap2
0.505061	0.66879	0.120381	Cand1
0.216511	0.863183	-0.700679	Cand2
0.444957	0.707974	-0.164512	Canx
2.59911	0.152182	0.259226	Cap1
0.0869086	0.957027	0.392139	Cap2
0.626128	0.60976	0.178222	Capg
0.0157983	0.988684	0.0166743	Capn1
0.0307491	0.982525	0.0076189	Capn2
0.614151	0.615417	0.960701	Capn3
NaN	1	0	Capn6
0.0548071	0.973672	0.0221686	Capn8
0.164598	0.90331	-0.066288	Capns1
1.68119	0.265608	0.367897	Caprin1
1.976	0.203845	0.200263	Capza1
1.23065	0.367047	0.150261	Capza2
0.293353	0.811433	0.197281	Capzb
NaN	1	0	Card19
0.91859	0.455781	0.246969	Carhsp1
0.962151	0.443524	0.467633	Carm1
0.0660001	0.968935	0.178542	Carnmt1
1.50185	0.308277	0.300461	Cars1
0.815777	0.504567	0.56315	Cars2
2.47506	0.166462	0.859903	Cask
NaN	1	0	Caskin2
0.582647	0.636133	0.224278	Casp3
0.0025225	0.998931	0.0016582	Casp6
1.89834	0.222124	0.589649	Casp8
0.203834	0.874165	0.724615	Casq1
0.214238	0.864148	-0.32254	Casq2
0.227667	0.85631	-0.0571334	Cast
0.236346	0.849946	-0.100368	Cat
0.223597	0.859327	0.185949	Cav1
0.0127261	0.989364	0.00462914	Cavin1
0.0269307	0.982721	-0.0136306	Cavin2
1.05046	0.419862	-1.88287	Cavin3
0.105897	0.942576	0.369656	Cavin4
0.29661	0.80786	0.133965	Cbr1
0.745563	0.534082	-0.331166	Cbr2
0.0882139	0.955512	-0.0702806	Cbr3
0.4167	0.727515	-0.119395	Cbr4
2.59511	0.1488	0.982137	Cbx3
NaN	1	0	Cc2d1b
0.238229	0.848713	0.119564	Ccar1
1.16325	0.397824	0.357128	Ccar2
0.189644	0.885465	-0.0779459	Ccdc115
NaN	1	0	Ccdc127
0.786994	0.520941	0.471228	Ccdc22
0.948606	0.44838	-0.275208	Ccdc25
0.939567	0.451238	2.72102	Ccdc33
0.354925	0.778226	-0.422971	Ccdc43
0.110482	0.940306	0.249507	Ccdc47
NaN	1	0	Ccdc50
NaN	1	0	Ccdc51
NaN	1	0	Ccdc6
1.24958	0.358814	0.94606	Ccdc69
NaN	1	0	Ccdc88c
0.491152	0.677092	-0.449528	Ccdc90b
0.0947596	0.952772	-0.0629659	Ccdc91
1.12971	0.402621	-0.354543	Ccdc93
0.145758	0.918453	-0.430615	Ccl2
0.540886	0.654691	0.944152	Ccny
0.943183	0.451984	0.391032	Ccs
0.0585321	0.972279	-0.0211806	Cct2
0.493325	0.675396	0.149796	Cct3
0.213245	0.865279	0.0775304	Cct4
0.0707861	0.967378	-0.0250101	Cct5
0.268613	0.828234	0.0883987	Cct6a
NaN	1	0	Cct6b
0.520538	0.664016	-0.0819261	Cct7
0.129203	0.927965	0.0263948	Cct8
NaN	1	0	Cd151
0.304459	0.803961	0.50428	Cd1d1
0.411166	0.733105	-0.251202	Cd200
1.10161	0.404486	-0.54482	Cd248
NaN	1	0	Cd274
0.477842	0.68581	0.19331	Cd2ap
0.204468	0.873939	0.20583	Cd300lg
0.0265313	0.982933	-0.0619493	Cd34
0.697614	0.555741	-0.526296	Cd36
0.302218	0.804561	0.292481	Cd59a
0.46404	0.693383	0.344299	Cd5l
NaN	1	0	Cd74
NaN	1	0	Cd81
NaN	1	0	Cd9
0.906942	0.458642	0.37054	Cd93
0.0992673	0.946981	0.0887365	Cd99l2
1.44584	0.327838	-0.533774	Cdc123
NaN	1	0	Cdc16
0.309014	0.800175	-0.218886	Cdc23
0.570869	0.638014	-2.4382	Cdc25c
0.454699	0.700589	-0.142038	Cdc34
1.70085	0.260832	0.195615	Cdc37
0.594081	0.626253	-0.143317	Cdc42
0.131157	0.928223	-0.298322	Cdc42bpb
1.25062	0.358876	-0.540091	Cdc42ep4
2.85842	0.140148	0.686511	Cdc5l
0.106262	0.942687	0.12479	Cdc73
1.16936	0.39995	0.668254	Cdh13
0.0939181	0.953639	0.0697973	Cdh2
0.279857	0.81931	0.103434	Cdh5
0.192828	0.884896	-0.303271	Cdk14
0.00655696	0.995231	-0.0136237	Cdk4
0.476743	0.686178	0.184499	Cdk5
0.409897	0.733064	0.476645	Cdk5rap3
0.538143	0.652732	0.177483	Cdk6
NaN	1	0	Cdkn1b
0.578827	0.636332	0.302746	Cdkn2aip
0.97847	0.439376	0.36081	Cdkn2c
0.0599918	0.970451	0.0765817	Cdnf
0.446419	0.707109	-0.305433	Cdo1
NaN	1	0	Cdr2
0.306925	0.803419	0.339523	Cds2
0.339118	0.786339	0.309591	Cdv3
1.05385	0.419184	0.577711	Ceacam1
NaN	1	0	Cebpzos
1.85231	0.229677	0.337053	Celf1
0.819136	0.500295	0.447372	Celf2
0.0430511	0.975258	-0.0609553	Cenpf
0.750002	0.532408	0.615294	Cenpv
NaN	1	0	Cers2
0.248338	0.846512	0.234566	Cert1
0.314257	0.800261	-0.180711	Ces1b
0.847373	0.487461	-0.31628	Ces1c
0.954811	0.445317	-0.630352	Ces1d
1.16504	0.400247	-0.798098	Ces1f
0.349546	0.780758	-0.0898862	Ces2g
NaN	1	0	Cetn2
0.342272	0.784759	0.370765	Cfd
0.984389	0.438907	0.559157	Cfdp1
1.14366	0.402107	0.684531	Cfh
0.190621	0.88496	-0.196039	Cfhr4
0.3815	0.753463	0.222607	Cfi
1.50742	0.307262	0.40647	Cfl1
0.0478014	0.97561	0.0837069	Cfl2
0.0137545	0.990001	0.00524783	Cfp
0.327183	0.793345	-0.619434	Cgnl1
1.54341	0.303698	0.559612	Chchd1
1.37213	0.32527	0.515821	Chchd10
0.608735	0.619288	0.389975	Chchd2
0.431315	0.717007	-0.162191	Chchd3
2.46826	0.166943	0.234709	Chchd4
0.0970812	0.94908	-0.0552015	Chchd5
0.344832	0.783747	0.625047	Chchd6
1.47016	0.324493	-0.971018	Chchd7
0.769064	0.52952	0.345833	Chd4
1.13329	0.403129	-0.829826	Chdh
NaN	1	0	Chid1
0.890893	0.464841	0.297276	Chkb
0.567387	0.642339	0.238114	Chm
0.240816	0.846752	-0.220514	Chmp1a
NaN	1	0	Chmp1b2
NaN	1	0	Chmp2a
NaN	1	0	Chmp2b
NaN	1	0	Chmp3
0.310264	0.799343	0.219613	Chmp4b
0.165382	0.902072	-0.185279	Chmp6
NaN	1	0	Chmp7
2.05878	0.18833	0.273887	Chordc1
0.652255	0.588958	-0.268462	Chp1
0.215465	0.864108	-0.565356	Chpt1
0.382903	0.753562	0.533237	Chtf18
NaN	1	0	Chtop
0.0638715	0.969417	0.0401661	Ciao1
2.14934	0.175143	0.299139	Ciao2a
0.322447	0.797147	-0.444665	Ciao2b
1.37665	0.325584	0.378907	Ciao3
0.375062	0.757191	0.117505	Ciapin1
NaN	1	0	Cidea
NaN	1	0	Cidec
0.207579	0.871669	0.392135	Cirbp
0.0233792	0.983562	-0.0323114	Cisd1
NaN	1	0	Cisd2
0.0825087	0.959718	-0.0699444	Cisd3
0.342363	0.785275	1.18619	Ckap4
0.541124	0.654641	0.274902	Ckap5
0.752405	0.533329	0.57665	Ckb
0.152623	0.912289	-0.674497	Ckm
0.818946	0.500091	1.06756	Ckmt2
NaN	1	0	Clasp1
0.268771	0.828666	0.170213	Clasp2
0.520622	0.664264	0.181233	Clcc1
NaN	1	0	Clec10a
0.0162991	0.988682	0.00694633	Clec3b
1.80873	0.231908	0.326927	Clic1
1.1162	0.404229	0.311886	Clic4
0.827506	0.497748	0.224221	Clic5
0.097174	0.949779	0.107736	Clint1
0.0162074	0.98868	-0.019722	Clip1
NaN	1	0	Clip2
0.197306	0.88047	-0.0805805	Clns1a
0.878038	0.469993	0.280773	Clpb
0.327922	0.7926	-0.138072	Clpp
0.473244	0.687225	0.439857	Clptm1
0.0779028	0.963952	0.312356	Clpx
1.58329	0.289105	0.306558	Clta
0.737837	0.538484	0.183018	Cltb
1.12084	0.405034	-0.301215	Cltc
1.07938	0.414069	0.807957	Clu
1.2538	0.35788	0.23747	Cluh
0.860795	0.478401	0.174096	Clybl
0.402622	0.738264	0.176778	Cma1
0.821424	0.501011	0.288266	Cmas
0.42468	0.722087	-0.236792	Cmbl
2.36064	0.176061	0.618543	Cmc1
0.45891	0.698772	0.209455	Cmc2
1.00676	0.436213	0.451475	Cmc4
1.11398	0.40298	0.273115	Cmpk1
1.52872	0.301557	-0.348507	Cmpk2
0.17396	0.897561	-0.669267	Cmya5
0.828427	0.497604	0.257607	Cnbp
0.0678828	0.968331	-0.0171928	Cndp2
NaN	1	0	Cnn1
0.0474167	0.974824	0.216671	Cnn3
0.458051	0.6996	0.317515	Cnnm3
1.36906	0.326902	0.712851	Cnot1
1.36118	0.329872	0.384813	Cnot3
NaN	1	0	Cnp
0.206737	0.872153	-0.0833664	Cnpy2
0.155279	0.912006	0.123531	Cnpy3
0.766679	0.528682	0.200826	Cnpy4
0.442068	0.709845	0.615475	Cnrip1
0.895842	0.462728	0.337237	Cnst
0.759338	0.529835	-1.05805	Coa3
0.146182	0.918586	-0.278439	COA4
0.352401	0.777404	0.265816	Coa5
0.244492	0.84692	0.183073	Coa6
1.88836	0.225781	0.242414	Coa7
0.00588004	0.995883	0.00313926	Coasy
0.352233	0.777196	-0.135852	Cobll1
NaN	1	0	Cog2
NaN	1	0	Cog7
NaN	1	0	Col12a1
0.102474	0.943687	0.1108	Col14a1
0.882796	0.468377	-0.616371	Col15a1
1.51142	0.30806	0.483764	Col18a1
1.12739	0.405019	-1.40577	Col1a2
0.789953	0.521402	-2.24031	Col3a1
0.723915	0.543908	-0.382284	Col4a1
0.813886	0.505244	-0.524528	Col4a2
NaN	1	0	Col5a1
NaN	1	0	Col5a2
0.712197	0.551041	-0.912263	Col5a3
0.621548	0.613322	-0.590463	Col6a1
0.311885	0.799384	0.836905	Col6a2
0.14163	0.920003	-0.0863526	Col6a3
NaN	1	0	Col6a6
1.38281	0.334615	-0.89146	Colgalt1
0.328725	0.792121	0.162174	Commd10
NaN	1	0	Commd1b
0.224104	0.859558	-0.0572872	Commd2
1.1474	0.399541	0.368889	Commd3
0.0810104	0.961341	-0.0968876	Commd4
1.0109	0.435662	0.411578	Commd6
0.0113016	0.99086	0.0179164	Commd8
0.353496	0.777591	0.170292	Commd9
0.132798	0.925385	-0.0410266	Comt
NaN	1	0	Comtd1
0.127527	0.927573	0.024601	Copa
0.268587	0.827921	0.0747013	Copb1
0.0689758	0.966968	-0.0129676	Copb2
0.469649	0.687506	0.133194	Cope
0.743041	0.536937	-0.128973	Copg1
0.300826	0.805219	0.0866337	Copg2
0.606158	0.619145	0.136915	Cops2
0.177031	0.896423	0.0809207	Cops3
0.0552322	0.97408	0.0181646	Cops4
0.118676	0.935278	-0.0445998	Cops5
0.0398433	0.975999	-0.0179219	Cops6
0.205733	0.873213	0.0869229	Cops7a
0.266007	0.830527	0.0727539	Cops8
0.697576	0.555256	0.198003	Copz1
0.133224	0.92524	-0.276674	Copz2
NaN	1	0	Coq10a
0.658257	0.584176	-0.327631	Coq3
NaN	1	0	Coq4
0.0252231	0.983017	-0.0293176	Coq5
1.34235	0.331465	-0.402606	Coq6
1.58926	0.28643	-0.775187	Coq7
0.0575236	0.97343	0.0292604	Coq8a
NaN	1	0	Coq8b
0.0792674	0.963925	0.0505395	Coq9
0.676524	0.569338	0.3724	Coro1a
0.578255	0.636366	0.16021	Coro1b
1.34647	0.334866	0.195769	Coro1c
0.153388	0.913168	-0.524208	Coro6
0.0220845	0.984538	-0.00567627	Coro7
1.27293	0.351045	0.27458	Cotl1
NaN	1	0	Cox14
0.484924	0.680292	0.811949	Cox16
0.473016	0.686567	0.228017	Cox17
0.696448	0.556831	0.233434	Cox19
0.0868652	0.956829	-0.200418	Cox20
0.040817	0.975103	0.0507882	Cox4i1
NaN	1	0	Cox4i2
0.555906	0.644994	0.515428	Cox5a
0.0206023	0.985997	-0.0224924	Cox5b
0.156059	0.911296	0.168147	Cox6a1
NaN	1	0	Cox6a2
2.17928	0.177011	0.72965	Cox6b1
0.0733692	0.966721	0.115959	Cox6c
1.08906	0.408883	0.719073	Cox7a1
NaN	1	0	Cox7b
0.214315	0.864279	0.258958	Cox7c
0.385537	0.749919	0.38366	Cox8b
0.781152	0.523791	0.322004	Cp
0.313482	0.80081	-0.527209	Cpa3
1.15092	0.399385	1.38835	Cpb2
NaN	1	0	Cpd
NaN	1	0	Cpeb3
0.369476	0.76214	0.347612	Cpn1
0.22462	0.859294	0.0934806	Cpn2
NaN	1	0	Cpne1
NaN	1	0	Cpne3
0.292575	0.811881	0.16164	Cpox
0.0519641	0.973138	0.0143526	Cpped1
2.05335	0.186536	-0.337651	Cpq
0.588404	0.63125	-0.162302	Cpsf3
0.602009	0.621878	1.18582	Cpsf6
0.242844	0.846898	-0.0788023	Cpsf7
0.262899	0.83236	0.20321	Cpt1b
1.07198	0.417931	-0.593505	Cpt2
0.170072	0.900857	0.216193	Cradd
0.0740057	0.966948	-0.111625	Crat
3.32911	0.114	0.452387	Creg1
0.898693	0.462461	-0.790783	Creld1
0.297758	0.806718	0.101638	Creld2
2.07052	0.18363	0.889783	Crip1
0.606486	0.62029	0.289873	Crip2
0.589001	0.630995	0.115134	Crk
0.402814	0.738348	0.151085	Crkl
0.278033	0.820906	0.337477	Crls1
0.0477006	0.974901	-0.0252686	Crot
0.0902596	0.955021	-0.51835	Cryab
0.148894	0.916678	0.0419624	Cryl1
0.736837	0.537959	0.118037	Cryz
0.0897457	0.955522	-0.0455949	Cryzl1
0.924308	0.455969	-1.313	Cryzl2
0.186927	0.886886	-0.0381346	Cs
0.248903	0.846213	-0.0395889	Csad
0.347477	0.782046	0.0883887	Csde1
0.0534854	0.972607	-0.0434153	Cse1l
0.0128836	0.989899	-0.0261049	Csf1
1.117	0.404876	-0.316981	Csf1r
0.0611443	0.969449	0.0328743	Csk
0.041708	0.975497	-0.0291963	Csl
NaN	1	0	Csnk1a1
0.093147	0.953376	0.048594	Csnk2a1
0.565603	0.642206	0.172915	Csnk2b
0.166511	0.901843	0.0773921	Cspg4
1.95213	0.207343	0.578473	Csrp1
0.0889654	0.954937	-0.350554	Csrp3
0.854125	0.482799	0.406452	Cst3
0.114799	0.939491	0.0483828	Cstb
0.221805	0.861628	0.105502	Cstf2
0.338263	0.786591	0.0977981	Ctbp1
0.376517	0.756219	0.888598	Ctbp2
0.0851709	0.958081	0.0194299	Ctnna1
0.274351	0.82351	-0.103545	Ctnnb1
0.443852	0.708186	0.190907	Ctnnbl1
0.187735	0.886002	-0.791547	Ctnnd1
0.85027	0.486462	-0.240458	Ctps2
1.18993	0.383175	0.239626	Ctsa
0.669249	0.575667	0.113653	Ctsb
0.00829643	0.993509	0.00585794	Ctsc
0.536791	0.653917	0.169526	Ctsd
NaN	1	0	Ctsf
0.279136	0.820095	0.110384	Ctsl
0.066187	0.968809	0.0766814	Ctss
1.02839	0.427911	0.452607	Ctsz
0.157195	0.911069	0.0604789	Cttn
NaN	1	0	Cttnbp2nl
1.11684	0.404452	0.427361	Cul1
0.334523	0.787654	0.153862	Cul2
0.678283	0.569603	0.302309	Cul3
1.21227	0.382932	0.908206	Cul4a
0.103204	0.94398	0.0416722	Cul4b
0.754222	0.531875	0.182579	Cul5
0.130997	0.927535	0.0702424	Cuta
0.820211	0.50082	0.290316	Cutc
0.174284	0.897483	-0.192975	Cxcl1
0.0274298	0.982425	0.115711	Cxcl2
0.156581	0.910647	-0.595077	Cxcl3
0.337924	0.786891	0.669962	Cxcl5
1.24715	0.361193	-0.662246	Cyb5a
0.627595	0.609823	-0.456779	Cyb5b
NaN	1	0	Cyb5r1
0.656622	0.585583	-0.353217	Cyb5r3
0.330213	0.791485	0.239474	Cyc1
0.765482	0.528978	0.207433	Cycs
0.076562	0.964693	-0.0487318	Cyfip1
NaN	1	0	Cyfip2
0.00194548	0.999423	-0.000869513	Cygb
0.319962	0.798225	-1.31806	Cyp27a1
NaN	1	0	Cyp2b10
0.0617945	0.969519	0.0795779	Cyp2d22
0.339474	0.78684	-0.390087	Cyp2e1
NaN	1	0	Cyp4b1
0.633898	0.60505	0.193149	Cyrib
1.04429	0.422577	0.235342	Czib
0.118427	0.935311	0.209333	Dab2
NaN	1	0	Dab2ip
0.568824	0.640725	0.155838	Dag1
0.424576	0.721839	0.180268	Dap
0.819609	0.501155	-0.559726	Dap3
0.24886	0.845528	0.0371776	Dars1
NaN	1	0	Dars2
1.242	0.361959	0.457904	Dazap1
NaN	1	0	Dbh
0.129255	0.928135	-0.118847	Dbi
0.167442	0.901221	0.0621386	Dbnl
0.160351	0.907944	-0.159342	Dbt
0.685763	0.564515	-0.305331	Dcaf8
0.535574	0.653641	-0.270419	Dcn
NaN	1	0	Dcp1a
0.279886	0.819961	0.0993352	Dcps
1.00018	0.438697	-0.155834	Dctn1
1.0602	0.41957	0.134906	Dctn2
0.405115	0.735739	0.120269	Dctn3
0.154258	0.912346	-0.0309649	Dctn4
0.152981	0.911793	0.038975	Dctn5
0.298372	0.807225	0.220645	Dctn6
1.11528	0.40333	0.298986	Dcun1d1
0.152132	0.912568	0.163857	Dcun1d2
0.489942	0.678443	-0.201092	Dcxr
0.590122	0.630312	0.678989	Ddah1
0.564937	0.642023	0.181094	Ddah2
0.00811016	0.993518	0.0040884	Ddb1
0.980056	0.438571	0.784013	Ddhd2
0.637076	0.602806	0.198156	Ddi2
0.979919	0.438138	0.253976	Ddost
0.0287628	0.9811	-0.0212204	Ddrgk1
0.625601	0.609579	0.21441	Ddt
0.874722	0.471783	0.126191	Ddx1
0.526756	0.657659	0.540988	Ddx17
0.183524	0.890522	0.155094	Ddx19a
1.02788	0.428051	0.952878	Ddx21
NaN	1	0	Ddx23
1.5986	0.285724	0.31802	Ddx39b
0.454491	0.700097	0.226632	Ddx3x
1.06825	0.419412	0.526971	Ddx42
1.30698	0.340616	0.763323	Ddx46
0.663982	0.579062	0.168616	Ddx5
NaN	1	0	Ddx50
0.735602	0.538293	0.35463	Ddx6
0.316801	0.799325	-0.131965	Decr1
0.479486	0.686059	-0.253883	Decr2
0.57453	0.635722	0.159783	Dennd10
0.982795	0.43908	0.518823	Dennd4c
0.242198	0.846736	-0.0734489	Denr
0.00213339	0.999301	-0.000998259	Deptor
0.0539282	0.973425	0.0194216	Dera
NaN	1	0	Derl1
0.0649892	0.968003	-0.283974	Des
0.215935	0.863476	0.536305	Dffa
0.0651771	0.968195	-0.125331	Dgat1
NaN	1	0	Dgat2
0.546442	0.652033	0.151011	Dglucy
0.158984	0.909177	-0.0614467	Dguok
0.0680859	0.968234	-0.0156713	Dhdh
NaN	1	0	Dhodh
0.386902	0.750117	-0.192058	Dhps
0.341027	0.78609	-0.0814543	Dhrs1
0.734578	0.539157	0.263303	Dhrs11
0.516038	0.665007	0.227416	Dhrs4
0.269856	0.827448	-0.181333	Dhrs7
0.420318	0.726026	-0.513764	Dhrs7b
0.203936	0.874562	-0.0881181	Dhx15
NaN	1	0	Dhx29
0.0436853	0.975746	-0.0671158	Dhx30
0.279543	0.819651	-0.323899	Dhx32
0.290156	0.81328	0.320323	Dhx38
0.710157	0.549165	-0.207862	Dhx9
0.600942	0.621671	0.230827	Diablo
0.236422	0.850103	0.146887	Diaph1
0.944495	0.451174	0.645273	Diaph2
0.297022	0.807339	0.176799	Dis3
1.26334	0.353972	0.346207	Dkc1
0.00120788	1	-0.000862122	Dlat
0.111162	0.939885	-0.0355172	Dld
0.990062	0.440071	0.292438	Dlg1
0.0314981	0.981711	0.0223637	Dlst
NaN	1	0	Dmac1
0.0736428	0.966471	0.109969	Dmac2l
0.376321	0.7563	0.630452	Dmd
0.5282	0.65941	0.466066	Dmtn
0.0857017	0.957513	0.0444069	Dnaaf10
0.0148612	0.988838	-0.00778389	Dnaja1
0.161008	0.907125	0.0667551	Dnaja2
0.0629275	0.97006	-0.0198784	Dnaja3
0.0500643	0.973673	0.0916328	Dnaja4
1.05634	0.419506	0.403095	Dnajb1
0.186257	0.887955	-0.27283	Dnajb11
NaN	1	0	Dnajb12
0.594199	0.626989	0.191788	Dnajb2
0.0184496	0.987739	0.0231392	Dnajb4
0.559249	0.642228	-0.264365	Dnajb6
NaN	1	0	Dnajc1
0.00233373	0.999173	-0.00709105	Dnajc11
NaN	1	0	Dnajc15
NaN	1	0	Dnajc19
NaN	1	0	Dnajc2
NaN	1	0	Dnajc28
NaN	1	0	Dnajc3
NaN	1	0	Dnajc4
NaN	1	0	Dnajc5
1.04598	0.421464	0.451726	Dnajc7
2.17732	0.17643	0.446078	Dnajc8
1.42565	0.326217	0.201135	Dnm1l
0.516729	0.66455	-0.0948365	Dnm2
0.495506	0.67396	2.2364	Dnmt3a
0.0640305	0.969343	0.0249982	Dnpep
0.329999	0.791464	-0.314506	Dock9
0.576015	0.635142	0.362707	Dohh
0.10598	0.942684	0.110837	Dpep1
NaN	1	0	Dpm1
0.128033	0.92821	-0.0470395	Dpp3
0.63955	0.599776	0.505836	Dpp7
0.134881	0.924375	-0.1712	Dpp9
0.94739	0.450081	-0.713119	Dpt
0.554755	0.646293	0.483629	Dpy30
0.71979	0.544753	0.362997	Dpyd
0.696352	0.556593	0.113428	Dpysl2
NaN	1	0	Dr1
0.349848	0.780856	0.168304	Drap1
0.779191	0.524765	1.53685	Drg1
0.805593	0.511996	0.308963	Dstn
0.518548	0.664268	-0.254158	Dtd1
0.0718909	0.966571	-0.0398192	Dtd2
0.0737449	0.966611	0.0730281	Dtna
NaN	1	0	Dtx3l
0.743995	0.5365	-0.181367	Dusp16
0.113162	0.937475	-0.0665948	Dusp23
0.259294	0.834623	0.174496	Dusp28
0.805651	0.512544	0.276932	Dusp3
NaN	1	0	Dut
0.78065	0.523992	-0.152406	Dync1h1
0.333009	0.788679	0.10956	Dync1i2
0.28189	0.818373	-0.123993	Dync1li1
0.707518	0.550616	-0.242422	Dync1li2
0.214666	0.864556	-0.0670662	Dynll1
0.857906	0.480349	0.277385	Dynll2
1.05618	0.418316	0.168516	Dynlrb1
0.0753207	0.965497	0.0454667	Dynlt3
0.271721	0.826585	0.400531	Dysf
0.617845	0.61389	-1.16521	Ear1
0.0431015	0.975343	0.149794	Ear6
NaN	1	0	Ears2
NaN	1	0	Ebf3
NaN	1	0	Ebp
0.247962	0.846158	0.0969148	Ech1
0.36991	0.762273	0.0871716	Echdc1
0.310241	0.799014	-0.221983	Echdc2
0.0297715	0.982077	-0.0134068	Echdc3
0.896976	0.462413	0.399121	Echs1
0.225645	0.858156	0.0866938	Eci1
0.455372	0.699782	0.19137	Eci2
0.557484	0.644693	0.44924	Ecm1
0.438508	0.711834	0.207883	Ecpas
0.048877	0.97501	0.191485	Ecsit
NaN	1	0	Edc4
1.0345	0.426231	0.67506	Edf1
0.0817695	0.960558	-0.0318828	Eea1
0.688118	0.562579	0.251381	Eef1a1
0.172245	0.899426	0.360384	Eef1a2
0.903426	0.4596	0.273196	Eef1akmt1
0.97683	0.440646	0.21664	Eef1b
1.54653	0.304255	0.30095	Eef1d
3.0282	0.126	0.284402	Eef1e1
0.157136	0.910908	-0.0503325	Eef1g
1.04701	0.421731	0.159256	Eef2
3.02552	0.109565	0.530149	Efemp1
0.893439	0.46415	0.581411	Efhd2
0.39085	0.747823	0.257967	Efl1
0.0366803	0.980849	-0.0130091	Efna1
0.928579	0.457279	0.487826	Efnb1
NaN	1	0	Efr3a
0.683847	0.565671	0.146886	Eftud2
0.444635	0.707995	0.705191	Egfr
1.07563	0.415952	0.458228	Egln1
0.0293868	0.982065	0.0281091	Ehbp1l1
0.59221	0.627219	-0.11005	Ehd1
0.448379	0.706383	-0.24025	Ehd2
0.129144	0.9278	0.0517502	Ehd3
0.778423	0.525128	0.491517	Ehd4
0.385918	0.749451	-0.274406	Ehhadh
NaN	1	0	Eif1a
NaN	1	0	Eif1ad
0.610035	0.618741	0.0669601	Eif2a
NaN	1	0	Eif2ak1
0.338503	0.787119	0.321138	Eif2b1
1.79062	0.236709	0.434309	Eif2b2
0.987458	0.439138	0.558236	Eif2b3
0.0663105	0.968887	0.0502996	Eif2b4
1.62581	0.276197	0.47885	Eif2b5
0.991349	0.440552	0.176112	Eif2s1
0.112599	0.937816	0.0844634	Eif2s2
1.15647	0.398976	0.160462	Eif2s3x
0.0716014	0.965893	0.0191636	Eif3a
0.365198	0.769215	0.0976739	Eif3b
0.041866	0.975727	-0.01703	Eif3c
1.13114	0.403441	0.207159	Eif3d
0.407875	0.73419	0.0795479	Eif3e
0.6396	0.600211	0.131956	Eif3f
0.758141	0.53065	0.199933	Eif3g
0.989979	0.439634	0.10842	Eif3h
1.20269	0.381685	0.168975	Eif3i
0.335038	0.787894	0.144665	Eif3j1
0.941432	0.450508	0.149191	Eif3k
0.386376	0.749774	0.097275	Eif3l
1.00711	0.436782	0.180762	Eif3m
1.05227	0.419808	-0.147831	Eif4a1
0.257749	0.836274	0.0646791	Eif4a2
1.09539	0.407264	0.286378	Eif4a3
0.789286	0.521261	0.123376	Eif4b
1.88242	0.225865	0.235696	Eif4e
0.741486	0.537328	0.154602	Eif4e3
0.510818	0.666164	0.34416	Eif4ebp1
0.772884	0.527021	0.152854	Eif4g1
0.914161	0.45537	0.155732	Eif4g2
0.76355	0.529009	0.646357	Eif4g3
1.37911	0.328392	0.300046	Eif4h
0.613187	0.616178	0.285406	Eif5
0.231226	0.854007	0.123687	Eif5a
0.54667	0.65258	0.106784	Eif5b
0.207812	0.872062	0.114111	Eif6
0.830725	0.496595	-0.249689	Eipr1
0.849514	0.486727	0.221025	Elac2
0.595093	0.625609	0.182462	Elavl1
0.411589	0.732962	0.156116	Elob
1.125	0.404408	0.306853	Eloc
0.653917	0.588106	0.451841	Emc1
NaN	1	0	Emc10
NaN	1	0	Emc3
NaN	1	0	Emc4
0.528183	0.659007	-0.665385	Emc7
0.507474	0.666794	0.445093	Emc8
1.32591	0.335429	0.545403	Emd
NaN	1	0	Emilin2
0.613361	0.616243	1.29457	Eml1
0.116243	0.938126	0.0721376	Eml2
NaN	1	0	Enah
NaN	1	0	Endod1
0.0928403	0.953441	-0.0515413	Endog
0.1195	0.934746	-0.643443	Eno1
0.819303	0.500635	0.685617	Eno2
0.243956	0.846619	-1.12955	Eno3
0.355153	0.778447	0.122589	Enoph1
0.0453336	0.976365	-0.0695829	Enpep
0.16756	0.901581	-0.217851	Enpp4
1.53067	0.301379	-0.466912	Enpp5
0.290757	0.813372	0.154622	Ensa
NaN	1	0	Entpd1
NaN	1	0	Entpd2
NaN	1	0	Eny2
0.711548	0.549215	0.700479	Epb41
0.128734	0.928062	-0.0828252	Epb41l1
1.17483	0.395329	-0.373129	Epb41l2
0.892842	0.464111	-2.53781	Epb42
0.100864	0.945222	-0.238501	Epdr1
0.695307	0.556832	-0.997797	Ephx1
0.149176	0.916255	-0.0312343	Ephx2
0.754893	0.532429	0.344267	Epn1
0.329837	0.791085	0.342402	Epn2
0.292551	0.811548	0.336434	Epn3
0.495441	0.673634	0.0977068	Eprs1
0.124146	0.932279	0.0385683	Eps15
0.214943	0.86422	-0.049706	Eps15l1
0.072457	0.966467	0.345015	Eps8
NaN	1	0	Epx
0.198391	0.879653	-0.0556779	Erap1
NaN	1	0	Erc1
NaN	1	0	Ergic1
1.71586	0.260526	0.234844	Erh
0.0570835	0.974186	-0.0791888	Eri3
0.601933	0.621085	-0.971227	Erlin2
NaN	1	0	Ermp1
0.0933767	0.952962	0.0591755	Ero1a
0.166186	0.901865	-0.0990539	Erp29
0.0202594	0.986099	-0.00958776	Erp44
0.336828	0.786338	-0.698989	Esam
0.133644	0.925005	0.0480742	Esd
0.353681	0.778368	0.257666	Esrra
1.20702	0.381287	-0.640595	Esyt1
0.298798	0.806595	-0.327457	Esyt2
2.27837	0.171038	0.256707	Etf1
0.411611	0.733332	-0.26834	Etfa
0.404869	0.735529	-0.259688	Etfb
0.918716	0.456224	-0.948844	Etfdh
0.240288	0.847246	0.275413	Etfrf1
0.604338	0.62078	0.214792	Ethe1
0.170007	0.900308	0.245283	Evpl
0.261702	0.833084	0.132962	Ewsr1
NaN	1	0	Exoc1
NaN	1	0	Exoc2
NaN	1	0	Exoc3
1.30974	0.339878	0.901355	Exoc4
0.40622	0.733712	0.152334	Exoc7
0.0778574	0.963767	-0.0718162	Exoc8
NaN	1	0	Exog
0.76239	0.528579	0.651812	Exosc2
0.270817	0.827238	-0.150042	Exosc4
0.177126	0.896435	0.396642	Ezr
0.561507	0.641704	0.449205	F10
0.144976	0.918231	-0.159145	F11r
0.062599	0.969569	-0.0427823	F13a1
0.707953	0.550622	-0.289397	F13b
0.374779	0.757251	0.148243	F2
NaN	1	0	F3
0.462211	0.695617	0.213873	Fabp3
0.46388	0.693159	-0.115019	Fabp4
0.336328	0.78665	-0.164202	Fabp5
0.553417	0.647052	0.123442	Faf1
0.834923	0.494372	0.452553	Faf2
0.217859	0.862715	0.119829	Fah
0.740228	0.537777	0.239392	Fahd1
0.168316	0.900947	-0.0637541	Fahd2a
0.0353488	0.981689	-0.0911667	Faim
0.446938	0.706967	0.140731	Fam114a2
0.336228	0.786458	-0.167103	FAM120A
0.322306	0.796247	0.337622	Fam135a
1.90413	0.220528	0.268765	Fam136a
0.617953	0.614332	0.646002	Fam13a
0.0310927	0.982435	0.122182	Fam151b
0.59389	0.626296	0.832712	Fam162a
0.228622	0.855607	-0.353893	Fam210a
0.68635	0.564021	1.78283	Fam3c
0.167004	0.90104	-0.0625505	Fam98a
1.26689	0.354755	0.361318	Fam98b
0.50478	0.668508	0.48547	Farp1
0.234045	0.85147	-0.0842865	Fars2
0.789272	0.520717	0.255782	Farsa
1.56779	0.293724	0.335199	Farsb
0.534644	0.654563	-0.104823	Fasn
1.16027	0.397655	0.334518	Fbl
0.205486	0.873016	0.0791993	Fbln1
0.159202	0.909086	0.259701	Fbln2
0.581142	0.636154	-0.468546	Fbn1
1.38179	0.330702	0.596853	Fbp2
1.13867	0.402445	0.691738	Fbxo3
0.103828	0.943461	0.078172	Fbxo4
0.263857	0.832336	0.168236	Fbxo6
0.712116	0.550668	0.41242	Fbxo7
0.0784356	0.963573	0.0257757	Fcgrt
0.0448228	0.975987	-0.0234735	Fcho2
0.0325746	0.980291	0.102718	Fchsd1
0.683119	0.564967	1.20259	Fcn1
0.88119	0.468252	-0.332921	Fcsk
0.486743	0.678249	0.219743	Fdps
0.128002	0.927952	0.0561938	Fdx1
0.0505204	0.973499	0.0262702	Fdx2
1.14851	0.399857	-0.493801	Fdxr
0.191612	0.884578	-0.379283	Fech
NaN	1	0	Fermt2
1.53565	0.304984	0.991307	Fermt3
0.114424	0.93877	-0.0855131	Fetub
NaN	1	0	Fgf2
NaN	1	0	Fgfr1op2
0.328322	0.792642	0.750394	Fggy
0.199997	0.878132	0.0687141	Fh
0.0264775	0.982446	-0.00869203	Fhip2a
0.575157	0.636142	-0.244043	Fhit
0.0758201	0.965357	-0.292823	Fhl1
0.000232915	1	-0.000720263	Fhl3
NaN	1	0	Fhod1
0.264202	0.832832	0.19103	Fis1
0.379959	0.753204	0.320659	Fkbp15
0.105669	0.942373	-0.0551262	Fkbp1a
0.270595	0.826951	0.088109	Fkbp2
0.782264	0.522862	0.350229	Fkbp3
0.908408	0.45885	0.260626	Fkbp4
0.661589	0.58188	1.19814	Fkbp5
0.0839746	0.959511	-0.0432606	Fkbp7
0.157026	0.910932	-0.19658	Fkbp8
0.902733	0.460311	-0.477506	Fkbp9
1.72463	0.256574	0.259452	Flad1
0.087837	0.955814	0.188053	Flii
0.847647	0.487778	0.161399	Flna
1.26466	0.354255	0.268305	Flnb
0.0116816	0.990403	0.0432205	Flnc
NaN	1	0	Flot1
NaN	1	0	Flot2
0.0751225	0.965407	-0.0213003	Fmc1
NaN	1	0	Fmnl1
NaN	1	0	Fmnl3
1.05022	0.419533	-0.657518	Fmo1
NaN	1	0	Fmo2
0.26637	0.830926	-0.429854	Fmod
1.72793	0.256492	-0.997811	Fmr1
3.4679	0.106182	0.891218	Fn1
0.970452	0.440422	0.319311	Fn3k
0.434267	0.714349	-0.118167	Fn3krp
0.711895	0.550633	0.476885	Fnbp1
NaN	1	0	Fnbp1l
0.191222	0.884532	-0.0606718	Fnta
NaN	1	0	Foxred1
NaN	1	0	Frg1
0.895493	0.462124	0.439091	Fry
0.418741	0.726513	0.0686924	Fscn1
0.329336	0.791402	0.130572	Fth1
0.244957	0.847336	0.0894818	Ftl1
0.513921	0.665482	0.178354	Fto
0.903583	0.460094	0.194841	Fubp1
0.0955357	0.951628	0.0434451	Fubp3
0.000578969	1	0.00046587	Fuca1
NaN	1	0	Fundc1
0.152132	0.912234	-0.19155	Fundc2
1.14827	0.399421	0.322715	Fuom
0.254409	0.840736	0.0376525	Fus
0.26009	0.834758	0.11341	Fxn
0.459887	0.697977	0.405667	Fyco1
1.30631	0.340423	-0.474775	Fyn
NaN	1	0	Fyttd1
0.721149	0.543778	0.140613	G3bp1
1.06722	0.417385	0.28457	G3bp2
0.0825403	0.959958	0.0395246	G6pdx
0.158421	0.909794	0.144986	Gaa
0.446147	0.70706	0.138207	Gabarapl2
0.737081	0.538704	0.366196	Gabpa
NaN	1	0	Gadd45gip1
0.409748	0.732499	0.172387	Gak
0.00422623	0.997525	0.00258136	Gale
0.27069	0.8271	0.0503705	Galk1
0.0103265	0.991066	0.00793314	Galk2
0.0242171	0.982847	-0.00620842	Galm
0.23273	0.853077	-0.063571	Galns
0.237926	0.848968	0.271694	Galt
0.539099	0.652492	-1.01612	Gamt
0.732767	0.538971	-0.430202	Ganab
0.107467	0.941835	0.0509052	Ganc
1.07958	0.415324	0.346733	Gap43
0.175334	0.897384	0.127352	Gapdh
0.198337	0.879441	0.165284	Gapdhs
0.287666	0.812976	-0.305436	Gar1
0.346868	0.782479	0.105822	Gars1
0.135557	0.9234	0.0383351	Gart
1.82356	0.229916	0.563466	Gas1
0.0563773	0.974001	0.0431585	Gatad2a
NaN	1	0	Gatad2b
NaN	1	0	Gatb
0.61933	0.615344	0.509894	Gatc
0.820978	0.500611	0.254902	Gatd1
0.281944	0.818592	0.113383	Gatd3
0.361083	0.772297	-0.102445	Gbe1
0.133124	0.92506	-0.383722	Gbf1
0.728842	0.541811	-0.200014	Gbp2
0.149477	0.916533	0.218071	Gbp4
2.18412	0.176711	0.397804	Gbp6
0.380626	0.753496	0.239994	Gbp7
1.57793	0.290579	0.626611	Gbp9
0.433176	0.715464	-0.202169	Gc
1.24274	0.361982	0.28457	Gcat
1.1987	0.382798	2.37633	Gcc2
1.48884	0.317415	-0.652258	Gcdh
0.27382	0.823794	0.09338	Gclc
0.0787144	0.963962	-0.0243177	Gclm
0.574349	0.635589	0.291624	Gcn1
0.0505294	0.973772	0.0307298	Gcsh
1.21196	0.380649	0.270372	Gda
0.0886244	0.955232	0.0303826	Gdi1
0.536751	0.653637	0.147734	Gdi2
0.92634	0.455418	0.183475	Get3
0.410294	0.733354	-0.595857	Get4
0.0223163	0.98437	-0.0114708	Gfer
0.648838	0.592837	-0.397687	Gfm1
0.155679	0.911326	0.244933	Gfm2
0.227784	0.856398	0.083962	Gfpt1
0.0944492	0.953292	0.0330415	Gfus
0.627572	0.609337	0.207216	Gga1
0.266361	0.830584	1.82861	Gga2
0.0834088	0.958981	-0.0895054	Ggct
0.0499717	0.973546	0.0531383	Ggt5
NaN	1	0	Ghitm
0.189209	0.88518	0.434243	Gid8
NaN	1	0	Gigyf2
3.45082	0.114333	0.49972	Gimap4
NaN	1	0	Gimap8
0.0739043	0.966795	-0.0431638	Git2
0.176978	0.896156	0.244043	Gja1
1.44351	0.329275	0.728245	Gk
0.113516	0.938509	0.0280845	Glb1
1.17304	0.395941	0.978311	Glg1
0.0807277	0.961255	-0.0424457	Glo1
0.50616	0.667869	0.128216	Glod4
0.887393	0.467995	0.253759	Glrx
0.664178	0.579352	0.583702	Glrx2
0.440108	0.710191	0.101295	Glrx3
0.0845766	0.959012	0.0714369	Glrx5
NaN	1	0	Gls
0.108464	0.940519	-0.0642915	Gltp
0.109521	0.940554	-0.0635891	Glud1
1.42727	0.327051	0.23343	Glul
0.245389	0.847125	-0.403857	Glyr1
0.244524	0.847206	-0.34742	Gm10881
0.255234	0.83932	0.417549	Gm17949
0.347158	0.782309	0.120284	Gm20441
0.0626964	0.969911	-0.0653369	Gm20498
1.00754	0.437205	0.56916	Gm20547
0.109935	0.940105	0.0772011	Gm20604
NaN	1	0	Gm20671
0.724409	0.543456	0.226004	Gm27029
0.684552	0.565429	0.208187	Gm2a
0.263129	0.832984	0.174056	Gm49804
NaN	1	0	Gm56451
0.17738	0.896252	0.279217	Gm6657
0.0541605	0.973893	0.16364	Gm8251
0.706306	0.552171	-0.756169	Gmds
1.30569	0.340553	0.287889	Gmfb
NaN	1	0	Gmfg
0.104769	0.942496	-0.0539129	Gmppa
1.34064	0.330489	0.180171	Gmppb
1.33484	0.330247	0.872918	Gmpr
0.154319	0.912851	0.116821	Gmpr2
1.13587	0.402078	0.315114	Gmps
0.139264	0.921402	0.0726986	Gna11
0.124164	0.932552	0.0925863	Gna13
NaN	1	0	Gnai1
0.242899	0.847128	-0.20233	Gnai2
0.243048	0.84716	0.350939	Gnao1
0.702165	0.553922	0.469841	Gnaq
0.62581	0.609739	0.269521	Gnas
0.211119	0.867632	0.12681	Gnb1
0.193139	0.884927	-0.167378	Gnb2
0.146034	0.91821	-0.197675	Gng11
0.32235	0.796562	-0.109716	Gng12
0.355545	0.778887	0.542228	Gng2
0.209456	0.869844	-0.119444	Gng5
0.940137	0.45169	-1.2459	Gnmt
NaN	1	0	Gnpat
0.313204	0.800653	0.115582	Gnpda1
0.169622	0.900053	0.115686	Gnpda2
0.318578	0.798929	-0.370777	Gnpnat1
0.313957	0.800251	0.151532	Gns
0.0188749	0.987294	0.00554609	Golga2
NaN	1	0	Golga3
0.491566	0.676802	0.231499	Golga4
1.12094	0.405794	-0.474392	Golga5
0.0751781	0.965626	-0.0365107	Golgb1
NaN	1	0	Golim4
0.260222	0.834881	-0.205397	Golph3
0.0730782	0.966548	0.0323601	Gorasp2
1.05257	0.420325	0.901053	Gosr1
0.12278	0.932437	-0.107179	Gosr2
0.062194	0.970011	-0.172404	Got1
0.982295	0.439046	0.370074	Got2
1.15015	0.399339	-0.760548	Gp5
NaN	1	0	Gpat4
0.0441557	0.977002	0.0532117	Gpc1
0.225334	0.858602	0.19293	Gpc4
0.550286	0.649886	1.31624	Gpcpd1
1.42812	0.327498	0.307901	Gpd1
2.02552	0.19631	0.223756	Gpd1l
0.539287	0.653067	-0.563942	Gpd2
0.378844	0.754159	0.108479	Gphn
0.354669	0.778431	0.14423	Gpi
2.61836	0.158146	0.466394	Gpihbp1
0.303498	0.803706	-0.153205	Gpld1
0.218739	0.862781	0.0968435	Gps1
0.547483	0.652545	-0.199	Gpt
0.799441	0.514863	-0.229872	Gpx1
0.0833809	0.958729	0.0452743	Gpx3
0.576809	0.63535	-0.167068	Gpx4
NaN	1	0	Gpx7
NaN	1	0	Gpx8
0.158427	0.910097	0.114767	Grb2
2.8197	0.145103	0.735093	Grcc10
0.0834964	0.959119	-0.0179596	Grhpr
0.241873	0.845539	0.270277	Grin2c
1.1979	0.381598	0.487264	Grn
0.333767	0.788462	0.131699	Grpel1
0.388703	0.75036	0.174794	Grsf1
0.896363	0.462605	0.198835	Gsk3a
0.453286	0.701088	0.135363	Gsk3b
0.0785712	0.963912	-0.0954285	Gsn
1.44661	0.32941	0.179064	Gspt1
0.188402	0.88578	-0.0725207	Gsr
0.207005	0.872246	0.0835199	Gss
0.604058	0.620669	-0.45645	Gsta3
0.17631	0.896807	-0.0674129	Gsta4
0.727384	0.541959	-0.132724	Gstk1
0.0359248	0.981433	0.0156074	Gstm1
0.460615	0.697657	-0.23765	Gstm2
0.0447597	0.975855	0.0496948	Gstm4
0.0671311	0.968854	0.0311823	Gstm5
1.27517	0.350878	0.400867	Gstm7
0.564177	0.642787	0.152992	Gsto1
0.343961	0.784638	0.0790629	Gstp1
1.10697	0.400819	-0.450401	Gstt1
0.310793	0.799706	-0.108421	Gstt2
0.198471	0.879837	0.120042	Gstt3
0.847325	0.486959	-0.286986	Gstz1
NaN	1	0	Gtf2f1
0.803784	0.512269	-1.54523	Gtf2f2
0.0668538	0.968544	-0.170162	Gtf2i
0.168221	0.900909	0.0494123	Gtpbp1
NaN	1	0	Gtpbp4
NaN	1	0	Gtpbp8
0.549563	0.650871	0.634153	Guf1
0.470857	0.687367	0.232977	Guk1
3.19554	0.115765	0.457025	Gusb
NaN	1	0	Gvin1
0.118861	0.935212	0.0954018	Gyg1
NaN	1	0	Gypc
0.120228	0.933855	0.0941896	Gys1
0.782552	0.52298	-0.215171	Gys2
0.693882	0.557427	0.399542	H1-0
0.192545	0.884438	-0.409386	H1-1
0.942127	0.451651	0.30933	H1-3
0.330332	0.792002	-0.174511	H1-4
0.292543	0.811176	0.180333	H1-5
NaN	1	0	H2-Aa
0.213043	0.865114	-0.366528	H2ac1
0.185297	0.888792	0.36304	H2ac20
0.0496846	0.973911	0.0380032	H2ac21
0.0179452	0.987485	0.0128679	H2ac4
NaN	1	0	H2ax
1.28122	0.344827	0.779419	H2az1
NaN	1	0	H2bc14
NaN	1	0	H2bc21
0.580585	0.63592	0.275824	H2bc7
0.806799	0.512301	-0.233501	H2-D1
0.102421	0.943526	-0.0296292	H2-K1
0.47243	0.686685	-0.227378	H2-Q10
0.319992	0.798586	0.168778	H3-5
0.435034	0.713572	0.239295	H4c1
1.16586	0.401934	-0.530062	H6pd
0.0557305	0.974314	0.0390964	Hacd2
0.408788	0.733307	-0.276509	Hacd3
0.14823	0.91726	-0.141224	Hacl1
0.149422	0.916302	-0.0515285	Hadh
0.941961	0.451282	-0.779065	Hadha
0.861888	0.47757	-0.512478	Hadhb
0.729389	0.542555	0.190245	Hagh
1.1344	0.403188	0.334355	Hars1
0.328777	0.792334	-0.377023	Hars2
0.0695265	0.968134	-0.0527241	Hax1
0.283494	0.817831	0.113366	Hba-a1
0.0472956	0.974712	-0.0387857	Hbb-b1
0.306453	0.803397	0.104305	Hbb-bs
0.173301	0.898262	-0.0941615	Hbb-y
0.0139077	0.990568	0.00643706	Hbq1b
NaN	1	0	Hbs1l
0.284198	0.817168	-0.528138	Hccs
2.70332	0.147333	0.399915	Hcfc1
1.07943	0.41479	0.336837	Hcls1
0.818762	0.500004	0.221938	Hdac2
0.0477332	0.975381	-0.0301652	Hdac6
0.862958	0.477272	0.296987	Hddc2
0.987683	0.439571	0.163122	Hdgf
0.412642	0.732087	0.664857	Hdgfl2
1.59102	0.286322	0.408513	Hdgfl3
0.340163	0.786306	0.115661	Hdhd2
0.000637321	1	-0.000491619	Hdhd3
0.591792	0.627493	0.211732	Hdhd5
1.16478	0.398743	0.130021	Hdlbp
0.216995	0.863385	0.23141	Heatr5b
0.0218222	0.984879	0.0778315	Hebp1
0.142186	0.91922	-0.0873265	Hebp2
0.121955	0.932559	0.131966	Herc4
0.721768	0.543945	-1.60777	Herpud1
0.767274	0.529884	0.345255	Hexb
0.104941	0.942729	-0.163763	Hexim1
0.120189	0.933411	0.0956962	Hgfac
1.06499	0.418637	0.337271	Hgs
0.675582	0.570494	0.317877	Hibadh
0.203867	0.874446	0.0336676	Hibch
NaN	1	0	Higd1a
NaN	1	0	Higd2a
0.528125	0.657723	0.291935	Hikeshi
1.4291	0.329113	0.367672	Hint1
0.0696618	0.968141	-0.0470195	Hint2
0.535521	0.653314	-0.206111	Hint3
0.997048	0.438126	-0.382736	Hip1
NaN	1	0	Hip1r
0.0269988	0.983186	0.0232434	Hk1
2.09832	0.18752	0.297512	Hk2
1.86406	0.227765	-0.799817	Hltf
2.37133	0.171262	0.358474	Hmbs
0.381732	0.753511	0.371295	Hmga1
1.43238	0.32886	0.443345	Hmgb1
0.926179	0.455082	0.642301	Hmgb2
0.201397	0.87597	0.204246	Hmgb3
0.389421	0.749756	-0.190487	Hmgcl
0.80536	0.511645	0.370629	Hmgcs1
0.293333	0.811085	-0.18366	Hmgn1
0.472495	0.687072	-0.351431	Hmgn2
0.123473	0.932495	0.117967	Hmgn3
0.273702	0.82373	0.120899	Hmgn5
0.0410706	0.975364	0.0290399	Hmox2
0.981486	0.439469	-0.214955	Hnmt
NaN	1	0	Hnrnpa0
0.492297	0.677047	0.193713	Hnrnpa1
2.20311	0.179816	0.357238	Hnrnpa2b1
1.85051	0.22828	0.357534	Hnrnpa3
1.97184	0.202091	0.3423	Hnrnpab
1.47523	0.321201	0.408901	Hnrnpc
1.81534	0.232071	0.243024	Hnrnpd
1.82551	0.232024	0.384602	Hnrnpdl
0.496551	0.67527	0.170624	Hnrnpf
0.634662	0.604093	0.154128	Hnrnph1
1.81514	0.230713	0.325352	Hnrnph2
0.0278798	0.982416	-0.0546279	Hnrnph3
1.6609	0.265164	0.220339	Hnrnpk
2.80356	0.1436	0.417321	Hnrnpl
0.388496	0.750333	0.207666	Hnrnpll
0.85388	0.482009	0.36508	Hnrnpm
0.489021	0.679039	0.120868	Hnrnpr
0.711879	0.550138	0.135769	Hnrnpu
1.03173	0.42719	0.37563	Hnrnpul1
0.110531	0.940558	0.0457513	Hnrnpul2
0.0718549	0.966363	-0.173518	Homer1
0.151091	0.913456	0.351103	Homer3
0.0340581	0.980245	0.014792	Hook3
0.861073	0.478542	2.6846	Hopx
0.0676417	0.968424	0.0673742	Hp1bp3
NaN	1	0	Hpca
0.0487894	0.974517	0.0334074	Hpcal1
1.68859	0.263045	0.528673	Hpdl
1.4682	0.323524	-0.261767	Hprt1
NaN	1	0	Hras
NaN	1	0	Hrc
0.819371	0.501106	0.422819	Hrg
0.200752	0.877183	-0.0753541	Hs1bp3
0.121819	0.932552	0.129312	Hsbp1
0.172048	0.899159	-0.0383122	Hscb
0.3035	0.80408	-0.496058	Hsd11b1
0.424822	0.722288	-0.206037	Hsd17b10
NaN	1	0	Hsd17b11
0.562207	0.642843	-0.432097	Hsd17b12
0.54389	0.652738	-0.194674	Hsd17b4
NaN	1	0	Hsd17b7
0.0966317	0.949448	-0.0466409	Hsd17b8
0.531007	0.658169	-0.159674	Hsdl2
0.219578	0.86278	0.0801501	Hsp90aa1
0.563692	0.642913	0.191569	Hsp90ab1
0.79343	0.519108	-0.383677	Hsp90b1
1.37783	0.325577	-0.43137	Hspa12a
0.363769	0.770038	1.14471	Hspa12b
0.161673	0.906663	0.179184	Hspa13
0.280473	0.81995	0.328577	Hspa1a
0.455485	0.699746	0.244143	Hspa2
0.838715	0.493764	0.176499	Hspa4
1.65013	0.270344	0.295848	Hspa4l
0.904477	0.459757	-0.242244	Hspa5
1.29365	0.344443	0.24245	Hspa8
0.469897	0.687682	-0.216375	Hspa9
0.218658	0.862655	0.214954	Hspb1
0.230523	0.853402	-0.961726	Hspb2
0.269873	0.827795	0.628715	Hspb3
0.00338222	0.998535	-0.0110738	Hspb6
0.241879	0.845895	-0.904644	Hspb7
0.137532	0.922203	0.103982	Hspb8
2.24726	0.176049	0.618635	Hspbp1
0.276202	0.821046	0.165591	Hspd1
1.03039	0.428102	0.440691	Hspe1
0.352955	0.777151	-0.176939	Hspg2
1.28639	0.345039	0.246949	Hsph1
0.304776	0.803616	-0.711484	Htatip2
0.230914	0.853982	0.202065	Htatsf1
0.754862	0.53191	-0.242937	Htra2
0.217645	0.862756	0.589477	Htt
0.180325	0.894233	0.064321	Huwe1
0.23934	0.848072	0.0865915	Hyal1
0.0275003	0.982901	-0.0600762	Hycc2
0.774585	0.525998	-0.36581	Hyou1
0.574897	0.635104	0.891691	Hypk
0.398205	0.741449	-0.12497	Iah1
1.51757	0.307128	0.26442	Iars1
0.14549	0.918252	0.0631986	Iars2
0.277809	0.820205	0.160146	Iba57
0.425058	0.722689	-0.241387	Ica
0.414127	0.731206	0.189854	Icam2
0.986841	0.438131	0.566926	Ide
0.143363	0.920668	-0.0359011	Idh1
1.44764	0.33073	-0.466079	Idh2
0.110257	0.939724	0.0610743	Idh3a
0.0342315	0.981287	0.0171194	Idh3b
0.00402104	0.997728	-0.00227118	Idh3g
0.420008	0.726133	0.683731	Idi1
0.194944	0.883506	0.352926	Idnk
0.187688	0.885755	-0.105067	Ifi204
0.969124	0.44159	0.607648	Ifi30
0.27577	0.82156	0.141279	Ifi35
0.772413	0.526949	-0.0732486	Ifi44
0.498593	0.674332	0.21743	Ifi44l
0.734176	0.539158	-0.863328	Ifit3b
0.0306986	0.982357	-0.00963712	Igbp1
0.2583	0.836378	0.173428	Igf2r
1.40636	0.330235	0.638461	Igfals
0.870351	0.472897	0.840104	Igfbp7
1.77648	0.240067	-0.993419	Igha
1.31853	0.337887	-0.486255	Ighg2b
1.74935	0.251868	-0.740398	Ighg2c
0.740017	0.537654	0.581115	Ighg3
0.474678	0.686644	0.422995	Ighm
0.211469	0.867259	-0.269998	Ighv10-3
2.0579	0.186618	0.951216	Ighv1-15
0.464792	0.693246	-0.27131	Ighv1-18
0.301451	0.805186	0.476815	Ighv14-1
0.0418781	0.975972	-0.0456815	Ighv1-47
0.344891	0.783992	0.275157	Ighv1-74
0.277193	0.820353	0.227516	Ighv1-76
1.9078	0.221944	-0.851288	Ighv1-81
0.277943	0.820789	-0.585848	Ighv3-1
0.311538	0.799337	-0.264825	Ighv4-1
0.193639	0.884279	0.210847	Ighv5-12
0.013926	0.990828	0.0286095	Ighv5-16
0.507859	0.667648	-0.972993	Ighv5-17
0.71145	0.548935	-1.44599	Ighv5-9
0.45585	0.69959	0.918674	Ighv5-9-1
0.0864911	0.957029	0.0782969	Ighv6-3
0.344893	0.784386	-0.339453	Ighv6-6
0.0539029	0.973197	0.109433	Ighv7-1
0.0294556	0.982175	0.0558546	Ighv7-2
0.191711	0.885083	0.398508	Ighv8-12
0.597263	0.624903	-1.36644	Ighv8-8
0.0257116	0.982966	-0.0527022	Ighv9-4
0.218854	0.862829	-0.121902	Igkc
1.06828	0.42013	0.686471	Igkv1-135
0.0555786	0.974273	-0.0824499	Igkv12-44
0.266461	0.831051	0.294902	Igkv12-46
0.337202	0.78611	0.383015	Igkv13-84
1.47597	0.323103	0.672383	Igkv14-111
0.230561	0.854089	-0.232646	Igkv15-103
0.0338141	0.980592	-0.130618	Igkv16-104
0.0434692	0.975367	0.0462611	Igkv17-127
0.0328124	0.980548	0.0628724	Igkv19-93
0.379701	0.753361	-0.579307	Igkv2-109
0.0746155	0.966213	-0.128633	Igkv3-7
0.31296	0.799854	-0.464074	Igkv4-53
0.556377	0.644292	1.93406	Igkv4-55
0.221742	0.861424	-0.374294	Igkv4-57
1.13708	0.40179	1.38043	Igkv4-63
0.00866914	0.993041	-0.0336337	Igkv4-70
0.485657	0.679589	-0.483561	Igkv4-91
0.602982	0.622323	0.680401	Igkv5-39
0.0343945	0.981259	0.0254931	Igkv6-13
0.294493	0.810664	-0.26172	Igkv6-14
0.0138446	0.990366	-0.0169098	Igkv6-15
0.0125061	0.989384	-0.0199838	Igkv6-17
0.0460279	0.976565	0.0248108	Igkv6-23
0.776358	0.52456	1.45551	Igkv6-32
0.594133	0.626638	-0.493183	Igkv8-24
0.0934042	0.95322	-0.0755517	Igkv8-27
0.0467086	0.975415	-0.0664201	Igkv8-28
0.974745	0.439535	-0.85766	Igkv8-30
0.146846	0.917927	0.238441	Igkv9-120
0.270501	0.826872	-0.189508	Igkv9-124
0.466192	0.691656	0.168969	Iglc1
0.201751	0.875783	0.148895	Iglc2
0.225122	0.858486	-0.145763	Iglv1
NaN	1	0	Igtp
NaN	1	0	Iigp1
1.3567	0.332432	0.521941	Ik
1.32266	0.336486	-0.596972	Il1rap
0.191948	0.885219	0.74311	Il1rl1
NaN	1	0	Il21r
0.412649	0.732494	1.1403	Il4
0.103759	0.943233	-0.0774567	Ilf2
0.193984	0.884165	0.0374668	Ilf3
0.252725	0.843088	-0.139079	Ilk
NaN	1	0	Ilvbl
NaN	1	0	Immp1l
NaN	1	0	Immp2l
NaN	1	0	Immt
1.19804	0.382201	0.245936	Impa1
2.51713	0.15616	0.664038	Impa2
0.489506	0.678968	0.419083	Impdh1
1.77733	0.241424	0.295773	Impdh2
0.0631073	0.970312	0.0693774	Inmt
3.02555	0.114545	0.552978	Inpp1
0.607112	0.620435	0.435122	Inppl1
NaN	1	0	Insr
0.264795	0.832226	-0.623313	Insrr
0.115944	0.938242	-0.270185	Ints7
0.310947	0.799996	0.650219	Ipo4
0.210521	0.868132	-0.0890801	Ipo5
0.122565	0.932194	0.18703	Ipo7
1.15559	0.39808	0.246693	Ipo9
0.323223	0.796174	0.0645859	Iqgap1
1.38308	0.335347	0.453046	Irf3
NaN	1	0	Irgm1
0.533092	0.655995	-0.269452	Irgq
0.402278	0.738472	0.125285	Isca2
0.0435275	0.975489	0.0267606	Iscu
0.141287	0.919942	0.0515754	Isg15
0.035641	0.98158	-0.0549271	Islr
0.959744	0.444276	-0.306847	Isoc1
0.12833	0.928588	-0.0846272	Isoc2a
0.980113	0.439201	0.347695	Isoc2b
1.5507	0.304371	0.809633	Ist1
0.62116	0.613415	0.876423	Isyna1
0.122782	0.932763	-0.0709622	Itga1
NaN	1	0	Itga6
0.305263	0.803632	0.307175	Itga7
NaN	1	0	Itgam
NaN	1	0	Itgav
0.28431	0.817245	0.408837	Itgb1
NaN	1	0	Itgb2
NaN	1	0	Itgb3
1.24107	0.360009	0.502841	Itih1
0.496691	0.675924	0.251453	Itih2
0.124462	0.932276	0.10551	Itih5
0.317815	0.798169	0.0661244	Itpa
NaN	1	0	Itpkb
0.7716	0.526927	1.72039	Itpr1
0.195306	0.883008	-0.44203	Itpr2
0.60247	0.621755	0.206123	Itprid2
0.222819	0.860448	0.0678394	Itsn1
0.236879	0.850011	-0.14687	Ivd
0.610284	0.618749	0.360407	Ivns1abp
NaN	1	0	Iws1
NaN	1	0	Jagn1
NaN	1	0	Jam2
NaN	1	0	Jcad
0.916998	0.455543	-0.531938	Jchain
0.0360106	0.981641	0.134178	Jph1
0.130589	0.927185	-0.560373	Jph2
NaN	1	0	Jsrp1
0.246596	0.847093	-0.194475	Jup
0.0160435	0.988466	-0.00712824	Kank2
0.0991007	0.946826	-0.174168	Kank3
2.21754	0.1792	0.256188	Kars1
0.298027	0.806616	0.180171	Kbtbd11
NaN	1	0	Kcmf1
0.132204	0.92624	0.0488436	Kctd12
0.0130224	0.989747	-0.0134213	Kctd12b
0.240238	0.847006	-0.079411	Khdrbs1
1.44027	0.327336	0.274971	Khdrbs3
0.0835618	0.959639	-0.0605993	Khk
1.84012	0.232528	0.297595	Khsrp
0.583564	0.635703	-0.765054	Kif13a
0.166132	0.901576	0.121676	Kif13b
0.254121	0.840988	0.130702	Kif1c
NaN	1	0	Kif21a
NaN	1	0	Kif2a
NaN	1	0	Kif3a
0.29251	0.810915	0.4699	Kif3b
0.429975	0.717262	0.0905836	Kif5b
NaN	1	0	Kifbp
0.287909	0.813712	-0.67189	Klc1
NaN	1	0	Klc2
0.40785	0.733858	0.531151	Klc4
0.0628894	0.969851	-0.121517	Klhdc4
0.440709	0.710554	-0.166474	Klhdc7a
0.0653835	0.969227	-0.24204	Klhl40
0.277868	0.82051	-1.72055	Klhl41
0.846356	0.487485	-0.360735	Klkb1
0.61468	0.615931	0.339856	Kng1
1.57551	0.291358	0.614556	Kng2
0.91772	0.456193	0.338151	Kpna3
0.0419924	0.976076	0.0327947	Kpna4
0.0562416	0.973819	0.0942929	Kpna6
0.496057	0.674195	-0.0742962	Kpnb1
NaN	1	0	Kras
0.244102	0.8468	0.242108	Ktn1
0.105117	0.942877	0.0551312	Kyat1
0.0155096	0.988924	-0.0112662	Kyat3
0.329925	0.791227	0.271835	L1cam
0.771475	0.526578	-0.955375	L2hgdh
0.28561	0.815519	-0.0735099	L3hypdh
0.515355	0.66482	0.76044	Lactb
0.648191	0.592023	-0.163967	Lactb2
0.348787	0.781339	0.206657	Lage3
0.552211	0.647472	-0.241835	Lama2
0.585497	0.634568	-0.301894	Lama4
[truncated: 2,205 more rows]
